# Supplementary material for: Assessment of the exchange-hole dipole moment dispersion correction for the energy ranking stage of the seventh crystal structure prediction blind test
Source: Acta Crystallogr B Struct Sci Cryst Eng Mater. 2024 Oct 15;80(Pt 6):595–605. doi: 10.1107/S2052520624002774 (PMC11789164; doi:10.1107/S2052520624002774)
Supplement: Supplementary file 1 [file b-80-00595-sup1.txt]

#XXVII
#Number Density GGA/light 25X/light 50X/light GGA/tight 25X/tight 50X/tight
1 1.435 4.78 5.68 5.96 6.33 7.24 7.51 
2 1.440 9.40 10.01 9.85 10.38 10.98 10.82 
3 1.464 6.99 7.21 7.21 7.14 7.36 7.36 
4 1.419 9.35 8.41 7.28 10.48 9.54 8.42 
5 1.396 19.35 17.66 14.07 22.17 20.47 16.89 
6 1.381 18.39 16.42 12.63 22.83 20.85 17.06 
7 1.444 3.81 5.01 5.38 5.27 6.47 6.84 
8 1.376 22.59 22.70 21.89 27.33 27.44 26.63 
9 1.456 9.94 10.82 11.27 9.78 10.66 11.11 
10 1.425 14.65 13.53 11.85 15.57 14.45 12.77 
11 1.462 5.94 6.87 7.40 5.51 6.43 6.96 
12 1.418 2.91 4.18 4.57 7.13 8.39 8.79 
13 1.475 8.91 10.07 11.35 7.92 9.09 10.36 
14 1.421 16.65 16.79 17.11 19.74 19.87 20.19 
15 1.349 27.61 24.24 19.46 32.65 29.28 24.50 
16 1.448 7.28 6.89 6.12 7.42 7.03 6.26 
17 1.469 8.49 9.57 10.40 7.41 8.50 9.33 
18 1.448 7.74 9.38 10.59 8.13 9.77 10.97 
19 1.486 5.71 6.59 6.31 5.52 6.41 6.12 
20 1.385 17.32 17.53 17.09 21.16 21.37 20.94 
21 1.431 8.45 7.58 6.21 9.76 8.89 7.52 
22 1.424 12.71 12.56 11.53 15.21 15.06 14.04 
23 1.441 2.67 3.33 3.90 2.60 3.26 3.83 
24 1.456 6.31 7.62 8.10 7.11 8.43 8.91 
25 1.394 22.62 23.64 23.44 26.69 27.70 27.50 
26 1.448 9.36 9.11 8.35 7.99 7.74 6.98 
27 1.345 32.12 29.10 24.52 38.47 35.45 30.87 
28 1.450 1.39 1.13 0.98 1.42 1.16 1.01 
29 1.364 16.19 15.27 13.67 20.69 19.77 18.16 
30 1.458 4.26 4.93 5.13 4.84 5.51 5.72 
31 1.418 8.25 8.13 7.79 9.81 9.70 9.35 
32 1.406 20.04 20.11 19.15 21.94 22.01 21.06 
33 1.439 6.65 6.36 5.40 6.86 6.57 5.61 
34 1.461 2.86 3.00 2.59 2.68 2.83 2.41 
35 1.429 12.99 14.00 14.74 14.35 15.35 16.09 
36 1.369 26.67 30.56 34.13 31.36 35.26 38.82 
37 1.402 14.91 16.44 17.09 18.46 19.98 20.64 
38 1.423 17.01 16.54 15.71 19.05 18.58 17.75 
39 1.403 25.23 30.15 34.77 27.89 32.81 37.43 
40 1.354 28.73 25.37 20.54 34.26 30.91 26.07 
41 1.445 5.09 6.12 6.17 6.58 7.61 7.67 
42 1.420 15.17 14.54 13.26 17.53 16.90 15.62 
43 1.394 25.87 25.55 24.24 28.71 28.40 27.09 
44 1.341 33.82 36.85 39.27 41.26 44.29 46.71 
45 1.416 14.36 14.78 14.30 16.28 16.69 16.21 
46 1.442 6.70 7.87 8.47 8.93 10.10 10.71 
47 1.388 24.37 25.35 25.39 28.37 29.36 29.39 
48 1.374 17.37 17.38 16.61 21.75 21.76 20.99 
49 1.395 20.05 20.78 20.49 22.47 23.20 22.92 
50 1.345 30.28 26.68 21.73 35.68 32.07 27.13 
51 1.390 40.58 43.71 46.47 44.04 47.17 49.93 
52 1.442 6.14 8.01 9.15 7.70 9.56 10.70 
53 1.360 33.64 30.99 26.86 38.05 35.39 31.26 
54 1.439 5.71 5.68 4.98 5.15 5.11 4.42 
55 1.480 2.15 2.29 1.96 1.03 1.18 0.85 
56 1.448 5.38 5.46 5.40 6.62 6.70 6.64 
57 1.364 27.95 24.71 20.13 32.10 28.86 24.29 
58 1.460 0.00 0.00 0.00 0.00 0.00 0.00 
59 1.438 6.97 7.77 8.00 8.36 9.16 9.39 
60 1.461 6.12 6.96 7.08 5.82 6.66 6.78 
61 1.450 1.41 1.14 0.99 1.49 1.22 1.07 
62 1.431 15.45 16.23 16.25 16.01 16.79 16.81 
63 1.423 6.14 6.59 5.66 8.55 9.00 8.07 
64 1.447 6.30 7.54 8.28 7.74 8.97 9.71 
65 1.382 26.30 23.85 20.14 29.74 27.30 23.58 
66 1.422 15.82 15.82 15.16 17.68 17.67 17.02 
67 1.363 33.74 34.83 34.51 39.07 40.15 39.83 
68 1.395 21.76 22.38 21.94 26.09 26.71 26.27 
69 1.353 34.71 40.34 43.98 41.11 46.75 50.39 
70 1.449 5.39 5.42 5.31 4.98 5.00 4.90 
71 1.402 11.21 11.65 10.63 14.94 15.38 14.35 
72 1.402 7.31 8.89 10.04 10.13 11.71 12.86 
73 1.382 28.50 27.55 24.79 32.46 31.51 28.74 
74 1.411 16.08 16.01 15.56 18.45 18.38 17.94 
75 1.453 17.88 18.39 18.49 16.60 17.11 17.21 
76 1.456 3.57 3.58 3.26 3.41 3.42 3.10 
77 1.423 6.17 6.59 5.62 8.59 9.00 8.03 
78 1.468 8.00 8.47 8.77 7.74 8.21 8.50 
79 1.416 8.93 9.57 9.50 11.75 12.39 12.31 
80 1.424 13.09 13.71 13.68 15.07 15.69 15.66 
81 1.435 10.46 10.60 10.62 11.35 11.49 11.51 
82 1.422 2.21 3.28 3.65 5.33 6.40 6.78 
83 1.400 16.67 17.00 16.73 20.05 20.37 20.10 
84 1.447 6.56 6.25 5.62 7.02 6.70 6.08 
85 1.384 22.68 22.13 20.61 26.28 25.73 24.21 
86 1.413 12.58 11.33 9.88 14.69 13.44 12.00 
87 1.446 9.88 10.67 10.69 10.50 11.29 11.31 
88 1.408 18.91 21.20 21.82 22.05 24.34 24.96 
89 1.451 9.95 11.05 11.56 10.09 11.20 11.71 
90 1.410 5.76 6.79 7.60 8.64 9.67 10.48 
91 1.347 29.75 27.14 23.00 35.02 32.41 28.27 
92 1.374 26.61 24.83 22.15 29.05 27.26 24.58 
93 1.426 11.14 11.38 11.37 11.31 11.55 11.54 
94 1.421 15.35 15.85 15.38 16.97 17.47 16.99 
95 1.408 14.91 15.59 15.40 17.19 17.87 17.68 
96 1.382 20.48 20.96 20.22 23.91 24.38 23.65 
97 1.403 20.23 21.24 21.93 24.50 25.51 26.20 
98 1.423 14.54 13.97 13.04 15.87 15.30 14.38 
99 1.435 6.01 5.84 5.59 6.59 6.42 6.17 
100 1.375 20.61 18.98 16.80 23.10 21.47 19.29 

#XXVIII
#Number Density GGA/light 25X/light 50X/light GGA/tight 25X/tight 50X/tight
1 1.421 38.40 41.42 42.16 41.22 44.24 44.94 
2 1.381 29.50 30.71 31.50 31.42 32.63 33.38 
3 1.329 30.06 32.00 33.09 33.39 35.33 36.37 
4 1.315 39.39 43.73 47.16 44.51 48.85 52.23 
5 1.470 22.33 24.85 27.43 20.40 22.92 25.46 
6 1.409 20.87 22.22 23.65 24.23 25.58 26.97 
7 1.416 27.53 30.75 33.06 30.61 33.83 36.09 
8 1.382 13.79 13.54 13.04 16.84 16.59 16.05 
9 1.357 42.45 44.04 44.84 44.79 46.39 47.14 
10 1.326 28.74 29.54 29.63 33.95 34.75 34.80 
11 1.427 28.65 31.90 34.82 30.47 33.71 36.59 
12 1.440 25.98 25.62 24.40 29.36 28.99 27.73 
13 1.455 6.02 5.40 4.75 8.07 7.44 6.76 
14 1.357 42.76 43.09 42.56 46.90 47.22 46.66 
15 1.464 18.66 21.00 23.98 19.88 22.23 25.16 
16 1.456 3.28 4.42 5.52 3.53 4.67 5.73 
17 1.387 24.91 25.63 25.88 29.02 29.74 29.95 
18 1.308 51.67 54.13 55.46 56.42 58.88 60.16 
19 1.449 14.12 15.15 14.83 15.69 16.73 16.36 
20 1.402 25.02 26.92 28.22 25.71 27.61 28.87 
21 1.386 22.66 24.95 26.72 25.80 28.08 29.81 
22 1.314 41.47 41.22 37.93 46.76 46.50 43.17 
23 1.441 17.13 19.94 22.17 17.76 20.57 22.76 
24 1.430 20.74 20.17 18.70 23.80 23.23 21.72 
25 1.403 29.57 33.31 34.29 32.96 36.69 37.63 
26 1.450 24.72 25.45 25.61 24.67 25.40 25.51 
27 1.391 28.53 31.76 34.73 30.23 33.46 36.38 
28 1.376 23.84 27.30 30.10 28.47 31.93 34.69 
29 1.402 18.95 20.73 22.10 20.25 22.04 23.36 
30 1.310 43.48 42.76 38.86 47.48 46.76 42.81 
31 1.386 23.64 25.82 27.43 26.51 28.69 30.26 
32 1.364 33.95 31.53 28.08 37.24 34.82 31.32 
33 1.453 25.02 28.51 31.09 26.34 29.82 32.36 
34 1.400 32.29 34.75 36.82 34.48 36.94 38.97 
35 1.443 24.86 27.05 28.98 24.80 27.00 28.87 
36 1.416 16.14 16.67 16.97 16.61 17.14 17.40 
37 1.354 32.51 37.87 41.76 37.16 42.52 46.37 
38 1.427 31.84 34.31 36.32 34.58 37.05 39.01 
39 1.421 29.15 32.35 33.79 31.03 34.22 35.62 
40 1.415 25.17 26.36 27.08 25.77 26.97 27.63 
41 1.395 32.21 34.22 34.61 33.77 35.79 36.13 
42 1.357 29.46 30.77 27.84 33.79 35.10 32.12 
43 1.451 15.90 18.29 20.07 15.56 17.95 19.69 
44 1.426 34.28 37.11 39.00 36.41 39.25 41.09 
45 1.358 35.53 36.37 34.13 39.96 40.81 38.52 
46 1.401 24.96 20.84 15.20 26.05 21.93 16.24 
47 1.402 24.80 28.28 30.39 27.99 31.48 33.54 
48 1.416 24.99 27.10 27.93 27.71 29.82 30.60 
49 1.433 18.10 18.79 19.51 20.60 21.30 21.97 
50 1.421 29.52 32.27 34.45 31.30 34.05 36.19 
51 1.305 28.14 29.26 29.70 34.59 35.71 36.11 
52 1.381 26.56 30.39 34.23 28.19 32.03 35.82 
53 1.427 37.81 39.03 36.09 38.18 39.40 36.42 
54 1.426 11.35 13.34 14.74 12.78 14.77 16.12 
55 1.351 21.04 21.35 21.27 24.17 24.49 24.36 
56 1.355 39.38 42.02 41.00 43.97 46.61 45.54 
57 1.371 33.40 38.07 42.10 38.69 43.36 47.35 
58 1.436 25.68 29.56 33.19 28.11 31.98 35.58 
59 1.411 19.44 18.94 18.55 21.89 21.39 20.95 
60 1.422 33.20 35.32 36.46 36.40 38.52 39.61 
61 1.396 23.49 25.81 26.56 27.28 29.59 30.30 
62 1.367 17.80 17.49 16.87 20.96 20.65 19.99 
63 1.393 26.20 29.10 31.73 28.38 31.27 33.86 
64 1.400 17.10 17.96 18.83 20.36 21.22 22.05 
65 1.409 20.88 22.26 23.74 24.22 25.60 27.04 
66 1.459 24.58 28.61 32.64 25.64 29.66 33.64 
67 1.423 26.22 28.24 29.56 28.94 30.97 32.24 
68 1.433 17.76 20.02 22.52 19.94 22.21 24.66 
69 1.421 32.35 37.35 41.10 35.10 40.10 43.80 
70 1.376 36.56 39.60 42.08 38.56 41.60 44.04 
71 1.342 17.49 19.09 20.50 22.07 23.68 25.04 
72 1.399 25.39 26.83 27.55 27.89 29.32 30.00 
73 1.438 24.96 25.77 22.43 27.28 28.08 24.70 
74 1.408 13.52 14.51 14.04 17.93 18.92 18.42 
75 1.412 37.79 36.44 32.60 38.83 37.47 33.59 
76 1.418 25.82 27.40 28.32 28.22 29.80 30.67 
77 1.402 30.98 33.12 34.84 32.72 34.86 36.54 
78 1.398 19.29 19.99 20.30 19.81 20.51 20.77 
79 1.218 49.88 51.07 47.54 56.53 57.71 54.13 
80 1.457 14.69 16.84 18.93 18.46 20.61 22.66 
81 1.384 36.38 37.17 34.94 41.25 42.04 39.76 
82 1.364 24.38 25.53 25.99 26.57 27.72 28.14 
83 1.328 33.75 34.25 32.03 38.79 39.29 37.04 
84 1.436 24.16 27.14 29.32 26.66 29.63 31.77 
85 1.402 50.11 54.02 58.04 48.30 52.21 56.18 
86 1.429 21.42 22.59 21.04 24.19 25.35 23.76 
87 1.366 22.10 23.44 24.08 24.54 25.89 26.48 
88 1.387 27.43 29.53 30.60 28.44 30.54 31.56 
89 1.426 11.35 13.45 14.95 12.71 14.80 16.27 
90 1.306 34.50 36.53 34.80 40.83 42.86 41.09 
91 1.363 41.87 43.09 41.05 46.04 47.25 45.17 
92 1.337 47.68 47.71 44.53 51.20 51.22 48.00 
93 1.416 15.58 16.46 17.42 18.58 19.47 20.38 
94 1.322 15.83 16.83 17.56 16.78 17.78 18.46 
95 1.419 21.21 19.90 15.18 24.35 23.04 18.28 
96 1.299 51.61 52.16 51.39 57.86 58.41 57.60 
97 1.327 32.04 32.53 30.91 39.24 39.72 38.06 
98 1.365 26.50 28.24 27.75 30.96 32.69 32.16 
99 1.393 37.86 40.31 39.01 38.76 41.20 39.86 
100 1.408 13.46 14.42 13.93 17.92 18.89 18.36 
101 1.422 25.22 25.27 9719135.21 27.74 27.78 9719137.68 
102 1.463 5.30 7.73 9.50 6.33 8.76 10.48 
103 1.361 20.03 20.21 19.97 22.96 23.14 22.87 
104 1.405 25.34 27.82 30.00 25.50 27.98 30.11 
105 1.417 19.58 22.63 25.10 20.66 23.71 26.13 
106 1.396 13.59 13.96 14.02 16.54 16.90 16.92 
107 1.443 22.38 26.66 30.14 24.01 28.28 31.73 
108 1.410 30.71 31.38 31.55 35.13 35.80 35.93 
109 1.424 21.50 23.11 24.00 21.48 23.09 23.93 
110 1.353 45.09 44.10 40.08 48.13 47.14 43.08 
111 1.398 11.89 11.45 10.75 14.70 14.25 13.51 
112 1.394 38.81 43.36 43.72 42.53 47.08 47.39 
113 1.404 23.59 25.70 27.34 27.23 29.34 30.94 
114 1.435 25.65 27.26 27.24 28.25 29.86 29.80 
115 1.367 25.60 24.69 19.24 31.53 30.62 25.13 
116 1.431 17.33 18.98 20.10 19.31 20.96 22.04 
117 1.414 24.36 21.37 15.53 27.66 24.67 18.78 
118 1.423 23.84 26.61 28.46 25.24 28.00 29.81 
119 1.375 21.83 22.62 21.97 23.85 24.64 23.94 
120 1.326 39.08 38.09 35.55 43.80 42.81 40.23 
121 1.390 22.75 27.71 32.76 25.00 29.96 34.96 
122 1.404 29.62 30.12 29.94 33.97 34.46 34.24 
123 1.420 15.79 16.87 18.03 18.22 19.30 20.42 
124 1.349 23.98 20.23 13.81 29.07 25.33 18.86 
125 1.358 37.68 41.64 39.46 40.73 44.68 42.45 
126 1.382 25.58 28.75 31.58 31.24 34.41 37.20 
127 1.321 41.17 40.37 38.67 48.98 48.19 46.44 
128 1.426 33.44 37.89 42.19 36.62 41.06 45.32 
129 1.378 26.77 30.75 33.66 29.11 33.08 35.95 
130 1.392 28.31 28.06 26.85 33.73 33.48 32.22 
131 1.404 24.51 28.36 32.52 25.24 29.09 33.20 
132 1.409 35.41 37.68 38.08 37.44 39.71 40.07 
133 1.417 14.18 15.53 16.21 15.82 17.17 17.80 
134 1.422 20.43 23.64 26.02 21.69 24.89 27.23 
135 1.386 13.63 14.52 15.41 15.12 16.01 16.86 
136 1.399 25.21 26.33 26.92 26.52 27.65 28.18 
137 1.419 18.91 19.57 20.24 22.13 22.79 23.42 
138 1.297 55.83 57.23 57.29 59.35 60.74 60.76 
139 1.391 29.31 30.61 31.48 30.78 32.08 32.90 
140 1.400 25.76 28.05 29.74 27.38 29.68 31.32 
141 1.401 29.54 29.58 28.51 33.87 33.90 32.79 
142 1.406 37.59 40.99 41.07 40.57 43.97 44.01 
143 1.388 14.30 11.74 5.67 19.72 17.17 11.05 
144 1.465 0.13 0.02 0.00 0.17 0.06 0.00 
145 1.464 0.00 0.00 0.11 0.00 0.00 0.06 
146 1.414 15.96 17.18 18.49 19.34 20.56 21.83 
147 1.417 17.66 20.57 22.92 18.65 21.56 23.86 
148 1.407 33.57 37.37 40.46 36.03 39.83 42.88 
149 1.433 24.70 26.19 26.91 26.64 28.13 28.80 
150 1.423 15.37 15.25 10.92 19.55 19.43 15.05 
151 1.382 15.00 16.41 17.92 17.17 18.58 20.05 
152 1.428 21.05 25.18 29.02 24.28 28.41 32.21 
153 1.407 27.97 29.90 29.24 31.58 33.51 32.81 
154 1.438 12.25 15.07 17.35 12.98 15.80 18.04 
155 1.353 47.65 50.29 51.64 51.58 54.22 55.52 
156 1.432 18.65 20.94 22.56 19.54 21.83 23.40 
157 1.442 16.17 18.05 18.41 18.05 19.92 20.24 
158 1.314 31.77 31.72 28.46 37.19 37.14 33.83 
159 1.441 37.63 39.45 37.80 40.35 42.18 40.48 
160 1.370 25.49 28.84 31.63 28.85 32.20 34.94 
161 1.334 44.30 46.48 44.96 48.99 51.17 49.61 
162 1.449 14.14 15.08 14.67 15.68 16.63 16.17 
163 1.371 24.87 25.85 25.99 26.95 27.94 28.03 
164 1.399 28.19 29.14 26.70 32.37 33.32 30.84 
165 1.370 32.26 37.11 41.24 37.79 42.64 46.73 
166 1.398 30.86 32.89 33.58 33.59 35.62 36.27 
167 1.410 29.98 28.66 24.95 31.60 30.27 26.52 
168 1.380 43.63 48.00 45.88 46.00 50.37 48.20 
169 1.345 33.50 34.01 29.00 40.45 40.97 35.90 
170 1.366 33.65 32.24 27.65 38.32 36.91 32.28 
171 1.457 1.95 3.05 4.14 1.92 3.02 4.07 
172 1.363 28.13 29.74 27.78 31.85 33.46 31.45 
173 1.377 21.85 22.75 23.22 24.35 25.25 25.68 
174 1.391 26.42 27.09 24.64 31.33 32.00 29.51 
175 1.385 15.49 15.36 14.96 18.41 18.28 17.83 
176 1.406 36.90 42.41 47.35 38.14 43.64 48.54 
177 1.441 23.17 27.14 31.05 25.92 29.90 33.76 
178 1.429 11.32 13.41 14.94 12.64 14.73 16.21 
179 1.449 28.91 29.40 27.75 29.85 30.33 28.64 
180 1.379 21.12 25.60 30.23 23.86 28.34 32.93 
181 1.412 39.49 41.68 43.00 42.18 44.37 45.65 
182 1.423 22.89 23.80 22.93 25.96 26.87 25.96 
183 1.369 39.49 42.36 44.54 40.50 43.37 45.51 
184 1.258 54.86 54.79 53.85 59.54 59.48 58.49 
185 1.442 28.69 33.77 38.53 31.89 36.97 41.69 
186 1.437 20.49 21.90 23.30 22.18 23.58 24.93 
187 1.414 20.19 23.48 26.06 21.83 25.13 27.66 
188 1.430 24.79 25.24 25.48 27.56 28.00 28.20 
189 1.345 30.86 32.17 33.06 32.73 34.04 34.88 
190 1.313 38.44 41.55 43.77 42.45 45.57 47.74 
191 1.383 21.56 23.24 24.52 26.11 27.80 29.03 
192 1.359 37.96 38.97 38.49 40.59 41.60 41.08 
193 1.431 11.34 13.29 14.69 12.51 14.45 15.82 
194 1.418 18.01 21.16 23.53 19.82 22.98 25.31 
195 1.431 33.67 36.48 39.68 36.63 39.44 42.60 
196 1.457 1.83 2.82 3.80 1.72 2.71 3.64 
197 1.383 13.79 13.43 12.83 16.89 16.53 15.88 
198 1.326 39.58 41.91 43.38 42.80 45.13 46.56 
199 1.387 33.15 35.98 38.50 35.10 37.93 40.41 
200 1.404 20.20 21.75 22.54 22.63 24.18 24.92 
201 1.463 15.80 17.34 18.60 14.32 15.86 17.08 
202 1.372 33.83 36.08 37.65 37.59 39.83 41.36 
203 1.432 23.19 23.96 24.47 22.14 22.91 23.38 
204 1.391 20.88 21.15 17.51 24.89 25.16 21.47 
205 1.402 44.35 51.20 57.49 47.19 54.04 60.29 
206 1.444 13.12 16.58 19.55 15.90 19.37 22.28 
207 1.464 0.02 0.00 0.08 0.03 0.01 0.05 
208 1.405 18.05 19.21 19.92 20.14 21.30 21.97 
209 1.293 48.27 50.88 53.11 51.78 54.39 56.57 
210 1.425 19.52 20.47 17.25 21.93 22.88 19.62 
211 1.410 11.44 13.91 15.68 13.67 16.15 17.87 
212 1.429 11.36 13.26 14.59 12.61 14.50 15.79 
213 1.319 60.70 64.38 67.65 64.04 67.72 70.95 
214 1.426 21.52 22.62 23.28 21.61 22.70 23.31 
215 1.388 27.55 27.18 25.53 32.99 32.62 30.92 
216 1.409 25.79 26.44 22.78 29.58 30.23 26.52 
217 1.398 38.83 41.87 44.47 40.87 43.91 46.47 
218 1.373 21.66 25.46 28.38 27.30 31.09 33.98 
219 1.444 27.17 28.88 28.76 28.73 30.43 30.27 
220 1.405 16.56 17.51 18.40 19.94 20.90 21.74 
221 1.423 28.15 30.93 32.33 33.20 35.98 37.34 
222 1.436 20.97 20.05 18.29 23.35 22.43 20.62 
223 1.371 28.92 30.28 28.55 32.61 33.97 32.20 
224 1.438 25.77 28.28 30.30 27.52 30.03 32.01 
225 1.428 36.58 39.06 40.66 37.19 39.67 41.23 
226 1.411 23.91 25.55 26.45 24.84 26.49 27.34 
227 1.341 35.16 36.78 37.73 39.11 40.73 41.64 
228 1.419 35.44 39.54 43.40 37.90 42.00 45.81 
229 1.421 22.31 23.22 23.76 22.67 23.58 24.08 
230 1.434 19.25 21.59 20.30 20.93 23.27 21.93 
231 1.474 35.72 40.66 46.37 36.93 41.87 47.54 
232 1.403 18.14 19.45 19.85 20.45 21.76 22.12 
233 1.366 33.17 33.81 32.61 36.92 37.56 36.32 
234 1.345 39.87 41.31 38.17 45.01 46.46 43.27 
235 1.361 27.34 27.74 22.83 32.75 33.15 28.19 
236 1.426 21.87 24.35 26.64 23.08 25.55 27.80 
237 1.454 19.82 23.34 25.46 23.46 26.97 29.05 
238 1.388 33.64 36.92 39.76 36.65 39.93 42.72 
239 1.412 17.36 20.58 22.41 21.30 24.52 26.30 
240 1.466 23.85 27.00 30.04 21.92 25.06 28.07 
241 1.407 27.33 30.58 33.00 30.64 33.90 36.27 
242 1.413 33.05 34.92 35.43 35.08 36.95 37.41 
243 1.397 23.89 25.25 26.61 24.83 26.20 27.51 
244 1.426 11.31 13.30 14.69 12.66 14.65 15.99 
245 1.342 33.70 33.16 30.43 38.60 38.06 35.28 
246 1.362 38.92 39.67 38.98 43.60 44.35 43.61 
247 1.394 29.78 31.45 33.09 33.12 34.79 36.38 
248 1.376 26.49 28.37 25.92 30.54 32.41 29.91 
249 1.414 9.62 10.05 10.42 10.30 10.73 11.06 
250 1.442 28.11 30.77 32.34 29.26 31.92 33.46 
251 1.349 34.65 33.12 30.32 40.61 39.07 36.23 
252 1.422 15.75 16.72 17.74 18.18 19.14 20.12 
253 1.411 26.11 27.33 28.07 26.63 27.85 28.54 
254 1.433 16.51 17.67 18.06 17.34 18.50 18.85 
255 1.420 15.84 16.81 17.85 18.28 19.25 20.24 
256 1.445 40.86 44.80 47.26 41.81 45.75 48.17 
257 1.369 32.80 32.26 31.24 36.01 35.47 34.41 
258 1.420 23.00 25.12 26.29 23.49 25.61 26.74 
259 1.385 13.63 14.59 15.55 15.08 16.04 16.96 
260 1.298 36.20 37.73 38.73 41.18 42.72 43.67 
261 1.327 14.91 15.44 15.74 15.93 16.45 16.71 
262 1.484 9.10 11.98 14.38 8.37 11.24 13.61 
263 1.412 22.71 21.11 17.77 26.63 25.03 21.65 
264 1.447 28.86 31.10 32.51 29.16 31.40 32.76 
265 1.364 25.19 25.05 20.51 31.45 31.31 26.72 
266 1.383 33.66 34.10 29.57 38.16 38.60 34.02 
267 1.402 52.58 54.80 54.97 54.05 56.27 56.39 
268 1.416 33.46 37.44 40.66 35.64 39.62 42.80 
269 1.305 50.39 49.82 47.17 55.50 54.93 52.24 
270 1.362 43.98 45.32 43.56 47.91 49.25 47.44 
271 1.424 14.10 16.11 17.84 16.23 18.23 19.92 
272 1.399 22.01 23.14 23.91 22.24 23.37 24.09 
273 1.434 16.49 17.69 18.12 17.28 18.48 18.86 
274 1.416 30.47 33.86 37.21 33.48 36.87 40.18 
275 1.396 30.05 31.86 32.18 34.08 35.90 36.17 
276 1.444 23.38 26.19 28.54 26.72 29.53 31.84 
277 1.403 18.93 20.78 22.15 20.28 22.14 23.46 
278 1.441 27.21 29.71 31.68 29.56 32.06 33.99 
279 1.469 34.81 37.19 39.17 35.27 37.65 39.59 
280 1.409 28.54 29.33 26.35 30.18 30.97 27.94 
281 1.385 25.70 28.34 30.73 27.93 30.57 32.92 
282 1.309 33.62 35.80 33.86 37.89 40.07 38.09 
283 1.338 49.90 51.04 50.96 52.74 53.88 53.76 
284 1.339 53.18 52.60 51.44 57.02 56.44 55.23 
285 1.395 43.41 45.19 45.64 46.32 48.09 48.50 
286 1.412 18.39 18.43 13.91 23.09 23.14 18.57 
287 1.414 28.37 29.31 30.26 28.48 29.42 30.32 
288 1.358 33.47 36.53 33.20 36.63 39.69 36.32 
289 1.463 21.43 25.88 29.85 22.19 26.65 30.57 
290 1.403 30.06 26.59 20.75 32.92 29.45 23.57 
291 1.303 47.52 51.47 54.46 51.65 55.60 58.54 
292 1.342 51.12 52.25 50.64 55.40 56.53 54.88 
293 1.386 52.52 53.44 53.28 54.41 55.33 55.13 
294 1.397 28.03 31.03 32.76 32.14 35.13 36.82 
295 1.355 28.28 27.49 9719135.21 33.79 33.00 9719140.67 
296 1.256 67.30 71.24 75.05 70.51 74.45 78.21 
297 1.396 30.68 30.25 29.27 34.58 34.15 33.13 
298 1.391 30.73 33.02 35.03 34.03 36.32 38.28 
299 1.455 21.67 24.96 27.70 23.12 26.41 29.10 
300 1.381 24.34 26.68 27.99 26.74 29.09 30.35 
301 1.396 27.60 33.31 37.40 32.25 37.96 42.01 
302 1.460 28.21 30.74 31.94 29.38 31.91 33.07 
303 1.390 20.67 20.25 15.67 25.16 24.74 20.12 
304 1.446 33.11 34.81 35.65 32.87 34.56 35.36 
305 1.408 24.37 27.13 29.57 26.03 28.79 31.19 
306 1.341 33.04 34.75 36.14 36.24 37.95 39.29 
307 1.408 14.95 14.03 13.07 18.34 17.42 16.42 
308 1.474 8.29 11.08 13.33 8.23 11.02 13.23 
309 1.443 9.87 9.71 9.01 11.92 11.76 11.01 
310 1.286 52.64 55.31 56.36 58.27 60.94 61.95 
311 1.358 30.20 30.88 28.74 33.52 34.20 32.02 
312 1.395 27.75 29.29 30.11 29.75 31.29 32.07 
313 1.387 31.71 35.32 38.57 35.59 39.20 42.41 
314 1.397 18.65 18.88 15.01 22.90 23.13 19.21 
315 1.381 24.10 25.46 26.15 26.19 27.55 28.20 
316 1.419 31.66 34.30 33.78 32.82 35.46 34.91 
317 1.381 23.37 24.08 24.63 27.38 28.09 28.59 
318 1.402 20.15 21.68 22.57 22.12 23.65 24.50 
319 1.347 27.37 28.78 29.59 29.19 30.60 31.37 
320 1.371 29.21 31.16 32.89 32.96 34.90 36.59 
321 1.372 16.25 16.10 15.64 19.31 19.15 18.65 
322 1.413 36.19 38.99 41.44 38.90 41.70 44.10 
323 1.322 48.76 48.24 46.54 54.48 53.96 52.22 
324 1.365 26.55 27.41 27.94 29.10 29.96 30.45 
325 1.396 37.31 39.06 38.73 39.72 41.47 41.10 
326 1.425 8.20 8.71 9.19 8.72 9.22 9.66 
327 1.404 17.09 18.34 19.36 19.63 20.89 21.87 
328 1.408 30.37 33.04 34.40 32.83 35.50 36.82 
329 1.350 26.99 28.31 29.29 29.29 30.60 31.54 
330 1.488 28.38 28.86 29.70 27.62 28.10 28.89 
331 1.416 21.47 24.11 26.10 22.95 25.59 27.54 
332 1.441 39.91 44.53 48.15 42.41 47.03 50.61 
333 1.459 1.20 1.76 2.36 1.21 1.78 2.33 
334 1.431 22.42 24.80 27.12 23.58 25.96 28.23 
335 1.261 52.08 52.92 52.81 57.36 58.21 58.06 
336 1.329 32.96 32.83 28.69 38.12 38.00 33.81 
337 1.445 12.31 15.99 19.40 15.19 18.88 22.24 
338 1.396 20.48 19.59 15.79 26.31 25.42 21.58 
339 1.467 8.13 9.74 10.88 8.36 9.97 11.07 
340 1.447 27.35 28.61 29.40 29.71 30.96 31.70 
341 1.427 21.50 22.60 23.26 21.53 22.63 23.25 
342 1.421 33.77 36.23 38.52 36.17 38.63 40.88 
343 1.383 40.20 39.72 38.35 45.66 45.18 43.77 
344 1.474 26.28 30.30 33.73 26.60 30.61 34.00 
345 1.360 18.27 19.18 19.74 21.42 22.33 22.84 
346 1.484 9.13 12.04 14.47 8.54 11.44 13.83 
347 1.383 16.33 16.33 16.03 19.00 19.00 18.65 
348 1.404 20.94 22.86 24.60 23.31 25.23 26.93 
349 1.233 59.04 60.71 61.18 65.00 66.67 67.10 
350 1.422 30.18 31.57 32.25 31.52 32.91 33.55 
351 1.416 15.82 13.78 5.26 18.94 16.89 8.34 
352 1.384 24.43 29.26 33.70 26.22 31.06 35.45 
353 1.303 35.75 37.23 37.07 41.92 43.39 43.19 
354 1.382 20.55 23.00 21.63 25.02 27.46 26.05 
355 1.401 24.72 26.35 26.20 27.74 29.36 29.17 
356 1.430 27.51 32.27 32.61 28.51 33.27 33.57 
357 1.470 20.07 23.15 25.78 21.67 24.75 27.34 
358 1.425 6.23 6.97 7.63 6.84 7.59 8.20 
359 1.383 36.28 39.95 41.63 40.27 43.94 45.58 
360 1.465 23.26 27.00 27.27 23.68 27.42 27.64 
361 1.285 35.80 37.91 39.29 39.86 41.97 43.30 
362 1.354 54.24 58.36 61.35 57.71 61.83 64.78 
363 1.385 29.30 32.86 35.66 32.44 36.01 38.76 
364 1.395 36.41 41.75 46.07 40.30 45.64 49.91 
365 1.327 47.69 47.11 45.51 52.35 51.76 50.11 
366 1.426 18.96 21.01 19.73 24.94 26.99 25.67 
367 1.395 20.37 21.86 22.56 23.20 24.69 25.35 
368 1.407 30.38 32.03 33.26 30.49 32.15 33.34 
369 1.410 25.51 28.03 30.05 26.46 28.98 30.95 
370 1.427 31.66 34.63 35.61 33.31 36.27 37.21 
371 1.425 29.80 32.58 32.96 32.05 34.83 35.17 
372 1.454 24.53 26.12 27.72 24.72 26.32 27.87 
373 1.449 31.38 34.18 35.71 31.71 34.52 36.01 
374 1.391 23.76 25.79 26.97 26.57 28.60 29.74 
375 1.260 48.47 48.67 46.70 54.16 54.36 52.35 
376 1.410 25.43 29.59 33.46 27.99 32.14 35.97 
377 1.387 43.34 42.62 39.06 47.32 46.60 42.99 
378 1.410 24.63 26.57 27.99 26.34 28.29 29.67 
379 1.300 38.69 38.36 37.21 44.62 44.29 43.09 
380 1.375 42.68 44.22 41.18 47.62 49.16 46.07 
381 1.409 29.09 30.24 31.16 32.14 33.29 34.16 
382 1.451 25.07 27.02 28.69 27.98 29.93 31.57 
383 1.400 17.29 18.18 18.69 19.69 20.58 21.05 
384 1.469 8.07 9.64 10.76 8.24 9.81 10.88 
385 1.414 21.56 25.14 25.97 25.47 29.05 29.84 
386 1.319 40.26 40.33 39.65 42.72 42.79 42.07 
387 1.314 36.67 35.35 30.17 42.73 41.42 36.19 
388 1.347 30.24 33.28 34.51 34.99 38.03 39.22 
389 1.242 54.02 55.95 56.75 61.03 62.96 63.72 
390 1.355 38.56 39.09 37.24 42.73 43.26 41.37 
391 1.440 12.30 14.18 16.10 14.67 16.56 18.42 
392 1.386 27.23 30.45 32.99 28.39 31.62 34.12 
393 1.436 34.40 37.71 39.78 34.70 38.02 40.04 
394 1.404 15.47 17.06 18.22 16.92 18.51 19.63 
395 1.445 26.26 31.18 35.43 27.38 32.31 36.51 
396 1.407 40.76 40.73 39.50 43.42 43.39 42.12 
397 1.409 30.05 33.49 35.95 32.60 36.04 38.45 
398 1.392 26.23 27.97 28.75 27.07 28.81 29.55 
399 1.419 35.60 37.27 37.76 38.69 40.35 40.80 
400 1.438 32.71 33.42 34.02 31.80 32.51 33.07 
401 1.426 7.40 8.26 8.99 8.29 9.15 9.84 
402 1.404 17.02 18.14 19.03 19.60 20.72 21.57 
403 1.319 35.55 34.30 29.42 40.01 38.76 33.82 
404 1.363 23.23 25.44 26.59 26.70 28.91 30.01 
405 1.424 31.60 34.29 36.44 35.82 38.51 40.62 
406 1.385 29.26 31.02 32.39 32.54 34.30 35.63 
407 1.429 21.62 21.68 19.64 24.54 24.60 22.51 
408 1.411 31.86 34.89 33.35 35.38 38.40 36.82 
409 1.415 20.64 23.35 25.49 22.19 24.90 26.99 
410 1.306 43.08 41.49 38.78 48.81 47.22 44.46 
411 1.423 27.71 29.70 30.65 30.61 32.60 33.50 
412 1.457 1.90 2.91 3.90 1.86 2.86 3.81 
413 1.310 46.23 45.68 42.97 50.93 50.38 47.62 
414 1.444 13.79 14.25 14.52 13.35 13.82 14.04 
415 1.444 22.07 24.57 23.19 24.33 26.83 25.40 
416 1.395 20.98 22.64 23.59 22.91 24.57 25.48 
417 1.425 30.58 32.53 34.03 33.45 35.40 36.86 
418 1.420 27.44 27.26 25.88 30.58 30.40 28.97 
419 1.374 34.48 34.94 34.55 39.63 40.09 39.66 
420 1.389 33.80 37.30 40.08 36.95 40.45 43.18 
421 1.326 43.57 44.34 43.80 49.56 50.32 49.73 
422 1.405 30.57 34.35 37.89 33.14 36.92 40.41 
423 1.392 38.15 38.61 37.66 42.12 42.58 41.58 
424 1.440 12.39 14.28 16.19 14.79 16.69 18.55 
425 1.343 44.94 47.56 47.95 48.61 51.23 51.57 
426 1.388 29.63 31.85 33.45 34.63 36.85 38.41 
427 1.430 15.09 13.01 5.16 18.95 16.87 8.97 
428 1.404 30.34 33.43 36.05 34.51 37.60 40.18 
429 1.338 34.74 35.90 33.34 39.96 41.12 38.52 
430 1.422 26.87 27.63 25.99 29.78 30.54 28.86 
431 1.417 15.32 16.11 16.54 17.24 18.03 18.41 
432 1.413 31.84 36.03 39.24 33.77 37.96 41.12 
433 1.433 26.77 28.71 30.25 28.58 30.52 32.02 
434 1.414 12.81 13.58 13.89 14.63 15.40 15.66 
435 1.349 58.15 61.07 62.54 60.78 63.70 65.13 
436 1.432 29.53 31.53 31.76 31.40 33.39 33.58 
437 1.460 1.19 1.64 2.13 1.20 1.65 2.10 
438 1.372 38.28 40.08 40.34 42.38 44.18 44.40 
439 1.405 41.40 40.92 36.92 44.23 43.75 39.71 
440 1.436 12.41 14.25 15.56 13.55 15.39 16.65 
441 1.412 18.05 19.23 19.83 20.25 21.43 21.98 
442 1.420 17.67 20.49 22.65 19.24 22.06 24.17 
443 1.289 53.03 52.72 49.76 59.00 58.70 55.69 
444 1.375 29.57 32.16 33.96 31.76 34.35 36.11 
445 1.384 24.37 22.90 17.73 27.82 26.35 21.14 
446 1.434 15.25 16.51 16.87 16.72 17.98 18.30 
447 1.446 25.08 28.87 31.72 26.41 30.20 33.00 
448 1.366 29.32 28.82 27.04 34.42 33.92 32.09 
449 1.440 21.27 23.21 24.43 23.57 25.51 26.69 
450 1.453 13.31 14.54 15.78 13.35 14.58 15.78 
451 1.418 21.41 24.51 27.03 25.46 28.55 31.03 
452 1.359 32.66 37.19 40.77 36.68 41.22 44.75 
453 1.357 18.78 20.97 22.44 22.23 24.42 25.84 
454 1.379 15.14 16.09 16.75 16.82 17.77 18.38 
455 1.389 25.72 28.21 30.30 28.64 31.14 33.18 
456 1.440 12.32 14.13 15.93 14.69 16.49 18.24 
457 1.426 26.91 28.33 28.46 30.14 31.56 31.65 
458 1.421 25.91 27.51 28.56 28.36 29.96 30.97 
459 1.317 31.46 31.05 25.20 37.71 37.30 31.41 
460 1.419 29.73 31.29 31.98 30.55 32.11 32.76 
461 1.437 25.85 27.68 28.83 28.15 29.98 31.08 
462 1.417 28.49 31.45 32.00 31.87 34.83 35.33 
463 1.306 52.86 51.37 48.44 58.15 56.67 53.69 
464 1.343 28.50 28.32 27.02 33.72 33.54 32.19 
465 1.406 18.80 20.92 22.38 20.67 22.79 24.21 
466 1.328 40.31 40.60 39.38 46.30 46.59 45.33 
467 1.422 23.79 24.40 24.94 27.15 27.76 28.26 
468 1.397 27.33 28.70 29.16 28.35 29.71 30.13 
469 1.455 6.00 5.38 4.77 7.97 7.34 6.69 
470 1.383 47.97 50.19 50.94 51.28 53.49 54.20 
471 1.364 25.45 26.36 26.67 30.15 31.06 31.33 
472 1.398 15.43 15.77 11.98 20.58 20.92 17.09 
473 1.399 33.05 34.39 35.81 33.44 34.78 36.15 
474 1.410 33.67 35.80 37.82 35.53 37.66 39.64 
475 1.381 16.73 18.41 19.58 18.65 20.33 21.46 
476 1.359 35.20 41.35 45.98 40.44 46.60 51.19 
477 1.412 30.46 34.55 36.36 32.64 36.73 38.49 
478 1.417 8.92 10.84 12.03 12.91 14.83 15.98 
479 1.353 47.67 50.31 51.68 51.59 54.23 55.55 
480 1.378 57.91 59.38 60.68 59.43 60.90 62.15 
481 1.422 14.77 17.22 19.05 16.24 18.69 20.48 
482 1.382 45.49 47.55 48.62 49.17 51.22 52.25 
483 1.397 10.43 10.87 11.13 11.69 12.13 12.34 
484 1.459 11.68 13.81 15.44 12.11 14.25 15.83 
485 1.368 19.73 20.33 20.49 24.19 24.78 24.90 
486 1.357 26.62 29.32 31.40 31.81 34.51 36.55 
487 1.341 23.39 23.92 24.02 26.59 27.12 27.18 
488 1.312 39.99 40.38 39.93 44.17 44.56 44.07 
489 1.373 22.78 24.71 26.17 23.87 25.80 27.22 
490 1.373 38.23 36.21 32.12 40.65 38.63 34.50 
491 1.360 34.55 38.50 42.36 38.14 42.09 45.90 
492 1.416 21.00 22.65 23.61 22.23 23.88 24.79 
493 1.452 27.57 30.40 32.04 28.48 31.30 32.90 
494 1.431 19.59 24.11 28.16 22.89 27.40 31.41 
495 1.293 34.53 35.68 36.19 40.95 42.10 42.58 
496 1.392 18.31 20.48 22.26 20.28 22.45 24.18 
497 1.364 33.98 31.55 28.06 37.26 34.83 31.30 
498 1.419 27.59 30.56 32.79 31.27 34.24 36.43 
499 1.393 27.37 29.83 31.18 31.34 33.80 35.11 
500 1.325 31.43 34.06 35.66 36.22 38.85 40.41 

#XXXI
#Number Density GGA/light 25X/light 50X/light GGA/tight 25X/tight 50X/tight
1 1.521 3.18 4.43 5.77 1.60 2.85 4.19 
2 1.528 7.36 8.89 10.47 6.32 7.85 9.43 
3 1.512 8.80 8.94 8.87 8.40 8.54 8.47 
4 1.503 6.31 6.53 6.71 6.24 6.47 6.64 
5 1.410 9.25 9.79 10.35 8.62 9.17 9.73 
6 1.413 9.76 10.31 10.85 9.03 9.58 10.12 
7 1.492 8.75 10.52 12.19 7.88 9.66 11.33 
8 1.517 8.64 9.64 10.96 7.17 8.17 9.49 
9 1.457 9.94 11.12 12.06 10.14 11.33 12.27 
10 1.499 5.37 6.13 6.82 5.18 5.95 6.63 
11 1.513 2.00 1.90 1.82 1.72 1.62 1.54 
12 1.522 9.36 11.41 13.55 8.23 10.28 12.43 
13 1.498 9.31 10.36 11.46 8.68 9.72 10.83 
14 1.448 9.37 10.60 11.87 9.17 10.40 11.67 
15 1.378 7.87 8.88 10.14 7.03 8.04 9.30 
16 1.439 9.68 11.93 14.03 9.75 12.00 14.10 
17 1.511 0.00 0.00 0.02 0.00 0.00 0.02 
18 1.488 4.70 6.50 8.14 4.63 6.43 8.07 
19 1.436 8.06 8.20 8.36 8.69 8.84 9.00 
20 1.494 3.79 5.22 6.52 3.60 5.04 6.33 
21 1.506 5.79 6.01 6.17 5.89 6.11 6.28 
22 1.499 4.97 6.06 7.18 3.48 4.58 5.69 
23 1.509 4.11 5.01 6.00 3.94 4.85 5.83 
24 1.491 5.20 6.93 8.55 4.43 6.16 7.78 
25 1.461 4.69 5.34 5.67 4.64 5.29 5.63 
26 1.474 12.25 13.65 15.06 11.39 12.79 14.20 
27 1.496 15.00 16.64 18.20 13.83 15.47 17.03 
28 1.508 3.06 4.35 5.65 2.43 3.72 5.02 
29 1.442 9.58 10.11 10.72 8.50 9.04 9.65 
30 1.511 4.12 4.93 5.83 3.89 4.70 5.60 
31 1.496 13.59 14.90 16.32 12.23 13.54 14.96 
32 1.513 2.96 2.96 3.03 2.50 2.50 2.58 
33 1.521 10.84 11.65 12.47 9.34 10.15 10.97 
34 1.512 2.56 2.38 2.21 2.26 2.08 1.92 
35 1.534 12.38 15.36 18.21 10.29 13.28 16.12 
36 1.498 7.05 7.87 8.58 6.18 7.01 7.71 
37 1.426 10.84 11.76 12.48 9.87 10.79 11.51 
38 1.494 6.86 8.54 10.19 5.83 7.52 9.17 
39 1.484 5.40 5.52 5.72 4.36 4.48 4.68 
40 1.489 6.38 7.49 8.38 6.34 7.45 8.34 
41 1.454 4.97 5.72 5.90 4.95 5.71 5.88 
42 1.449 14.70 15.04 15.43 13.78 14.12 14.51 
43 1.516 12.29 13.96 15.76 10.53 12.20 14.00 
44 1.517 13.69 16.16 18.84 11.12 13.60 16.28 
45 1.534 12.14 14.16 16.02 10.47 12.49 14.35 
46 1.447 7.66 9.22 10.47 8.18 9.75 11.00 
47 1.448 9.28 10.73 11.75 9.24 10.69 11.71 
48 1.531 7.72 8.77 9.93 6.14 7.19 8.34 
49 1.477 12.61 15.40 17.97 11.78 14.57 17.15 
50 1.485 6.29 6.56 6.66 6.02 6.29 6.39 
51 1.463 9.46 11.86 14.17 8.28 10.68 12.99 
52 1.435 7.85 7.53 7.18 8.09 7.78 7.42 
53 1.467 5.97 6.24 6.26 5.41 5.68 5.70 
54 1.418 10.05 11.75 13.48 9.79 11.49 13.22 
55 1.401 8.69 8.93 9.11 8.44 8.68 8.87 
56 1.539 10.47 12.45 14.50 8.32 10.30 12.35 
57 1.516 3.83 3.93 4.24 2.87 2.97 3.28 
58 1.492 6.07 7.29 8.47 5.28 6.51 7.68 
59 1.510 0.01 0.00 0.00 0.01 0.00 0.00 
60 1.513 9.68 10.63 11.65 8.22 9.18 10.19 
61 1.505 6.52 7.05 7.91 5.98 6.51 7.37 
62 1.439 10.60 10.88 11.04 10.41 10.69 10.85 
63 1.512 4.57 5.06 5.62 4.03 4.51 5.07 
64 1.477 7.42 8.08 8.69 7.33 7.98 8.60 
65 1.471 13.85 14.80 15.86 13.38 14.34 15.39 
66 1.455 11.54 13.48 15.12 11.70 13.64 15.28 
67 1.401 17.14 17.07 17.18 17.52 17.46 17.57 
68 1.544 12.13 14.83 17.30 10.09 12.79 15.26 
69 1.440 16.65 17.10 17.76 15.25 15.71 16.37 
70 1.512 4.54 5.06 5.66 3.97 4.49 5.08 
71 1.511 0.13 0.15 0.21 0.14 0.16 0.21 
72 1.519 7.41 8.15 8.85 6.56 7.31 8.01 
73 1.506 2.66 2.82 3.03 2.36 2.51 2.72 
74 1.408 9.76 10.41 11.06 9.13 9.78 10.42 
75 1.504 4.97 6.65 8.23 4.01 5.68 7.26 
76 1.354 11.48 13.80 16.09 10.93 13.25 15.55 
77 1.473 5.07 7.24 8.99 4.78 6.96 8.71 
78 1.503 10.03 10.57 11.18 9.20 9.75 10.35 
79 1.516 9.23 9.85 10.37 7.55 8.17 8.69 
80 1.493 8.52 9.68 10.90 8.64 9.81 11.02 
81 1.503 7.35 10.95 14.28 6.24 9.85 13.17 
82 1.432 6.76 7.40 7.75 6.31 6.95 7.30 
83 1.448 9.71 9.94 10.00 9.56 9.80 9.86 
84 1.425 12.09 13.07 13.87 12.57 13.55 14.35 
85 1.478 7.39 9.05 10.66 6.87 8.53 10.15 
86 1.473 9.37 11.16 13.07 8.51 10.29 12.21 
87 1.459 6.96 8.48 9.63 6.99 8.51 9.66 
88 1.433 8.98 11.21 13.19 8.45 10.68 12.65 
89 1.264 10.70 11.46 11.92 10.17 10.93 11.40 
90 1.482 7.52 8.32 8.79 6.55 7.35 7.82 
91 1.465 10.70 12.81 14.87 10.10 12.21 14.28 
92 1.426 11.19 12.30 13.21 11.17 12.28 13.19 
93 1.485 8.49 11.10 13.64 8.07 10.69 13.22 
94 1.476 8.05 8.94 9.60 8.46 9.35 10.01 
95 1.508 11.45 13.21 15.09 10.46 12.21 14.09 
96 1.490 6.31 7.95 9.45 6.10 7.75 9.24 
97 1.486 8.85 9.19 9.71 8.45 8.80 9.32 
98 1.525 1.63 2.69 3.92 0.49 1.56 2.78 
99 1.506 5.21 5.40 5.50 5.35 5.54 5.64 
100 1.270 23.58 24.79 26.19 24.16 25.37 26.77 

#XXXII
#Number Density GGA/light 25X/light 50X/light GGA/tight 25X/tight 50X/tight
1 1.424 8.42 10.26 12.46 10.43 10.78 11.17 
2 1.443 9.63 12.91 16.26 12.07 13.87 15.40 
3 1.426 8.60 10.60 13.30 11.75 12.26 13.15 
4 1.396 31.99 34.49 37.36 32.60 33.61 34.68 
5 1.399 32.36 34.27 36.30 33.20 33.63 33.85 
6 1.417 11.88 14.52 17.35 12.56 13.71 14.74 
7 1.427 3.65 2.91 3.03 7.10 4.88 3.18 
8 1.455 15.19 17.88 20.91 12.73 13.94 15.16 
9 1.410 0.02 4.48 8.98 4.95 7.92 10.61 
10 1.417 16.01 20.83 26.34 20.46 23.78 27.49 
11 1.395 12.83 14.33 16.29 17.12 17.14 17.29 
12 1.397 13.50 16.62 20.13 16.96 18.60 20.30 
13 1.448 11.66 14.98 18.74 11.19 13.03 14.98 
14 1.423 11.43 15.28 19.24 13.95 16.32 18.46 
15 1.413 15.03 16.86 19.00 17.85 18.19 18.53 
16 1.441 15.72 18.36 22.22 16.52 17.67 19.72 
17 1.433 24.92 28.57 32.05 25.25 27.42 29.09 
18 1.408 8.79 11.73 14.54 11.13 12.59 13.59 
19 1.397 15.28 15.69 16.51 18.18 17.10 16.10 
20 1.404 11.91 14.18 17.47 14.42 15.20 16.67 
21 1.428 17.76 23.21 28.81 17.91 21.87 25.66 
22 1.438 18.39 22.83 28.21 18.57 21.52 25.10 
23 1.413 17.15 19.94 23.30 21.41 22.71 24.27 
24 1.415 17.67 19.09 21.17 18.33 18.26 18.54 
25 1.393 22.11 25.69 29.80 24.58 26.67 28.97 
26 1.435 21.12 24.17 27.78 21.97 23.53 25.33 
27 1.442 8.22 11.54 15.15 10.58 12.42 14.22 
28 1.429 19.47 22.70 26.11 19.16 20.90 22.51 
29 1.410 25.40 26.58 28.46 25.07 24.76 24.84 
30 1.351 19.42 20.71 21.85 25.10 24.91 24.24 
31 1.439 12.42 16.12 20.45 12.57 14.78 17.30 
32 1.410 16.28 17.80 19.88 19.65 19.69 19.96 
33 1.424 17.65 20.36 23.47 17.31 18.53 19.83 
34 1.407 17.84 20.79 23.53 21.52 22.98 23.92 
35 1.426 14.70 15.19 16.25 16.39 15.39 14.64 
36 1.429 8.11 9.59 11.99 9.36 9.36 9.95 
37 1.458 11.47 15.39 19.89 10.71 13.15 15.84 
38 1.408 18.68 19.74 21.69 22.13 21.70 21.84 
39 1.432 19.40 21.71 24.37 21.51 22.34 23.19 
40 1.452 17.94 19.33 21.21 16.97 16.87 16.94 
41 1.441 9.22 13.00 16.60 10.93 13.23 15.03 
42 1.396 18.60 19.37 20.56 19.87 19.15 18.53 
43 1.404 11.47 14.38 17.67 15.49 16.92 18.39 
44 1.419 8.17 10.35 12.38 11.24 11.94 12.16 
45 1.369 12.40 15.02 17.88 16.21 17.34 18.39 
46 1.427 15.23 17.20 19.31 15.96 16.44 16.75 
47 1.417 12.30 14.01 16.20 13.62 13.84 14.22 
48 1.381 55.87 58.94 61.88 58.51 60.09 61.22 
49 1.421 18.25 21.26 24.39 21.26 22.78 24.10 
50 1.302 74.49 80.41 86.03 80.81 85.24 89.06 
51 1.415 10.81 14.14 18.16 15.39 17.23 19.44 
52 1.299 60.70 65.01 69.68 65.75 68.58 71.43 
53 1.434 10.05 8.99 8.83 12.34 9.80 7.82 
54 1.393 16.05 18.07 20.73 17.31 17.85 18.70 
55 1.422 18.08 17.80 18.31 17.97 16.20 14.90 
56 1.452 18.47 19.43 20.49 18.00 17.48 16.73 
57 1.403 5.73 6.91 8.45 9.39 9.09 8.82 
58 1.425 8.43 10.23 12.35 10.44 10.76 11.07 
59 1.415 12.70 12.00 12.31 13.23 11.04 9.55 
60 1.440 14.45 16.53 18.72 15.49 16.08 16.46 
61 1.409 23.39 23.03 23.45 25.15 23.30 21.92 
62 1.417 16.65 19.27 21.80 18.81 19.94 20.66 
63 1.410 13.59 15.40 17.24 15.69 16.01 16.04 
64 1.431 19.54 24.28 29.22 21.13 24.39 27.51 
65 1.441 24.21 24.88 25.88 23.56 22.75 21.93 
66 1.418 10.59 12.42 14.63 13.35 13.69 14.08 
67 1.423 15.35 19.79 24.33 17.47 20.43 23.15 
68 1.415 12.68 17.90 23.18 14.92 18.66 22.13 
69 1.419 15.53 16.46 17.47 16.83 16.28 15.48 
70 1.440 23.00 24.48 26.43 20.63 20.62 20.76 
71 1.444 18.43 21.94 25.76 17.50 19.52 21.54 
72 1.407 16.33 19.40 22.87 20.51 22.09 23.75 
73 1.392 15.04 16.52 18.22 18.60 18.59 18.48 
74 1.431 23.69 23.18 23.49 23.61 21.61 20.11 
75 1.433 16.96 18.42 20.37 18.51 18.49 18.63 
76 1.442 13.75 15.88 18.16 15.95 16.60 17.07 
77 1.399 11.21 14.09 17.57 14.02 15.41 17.08 
78 1.410 20.80 22.38 24.47 20.68 20.77 21.06 
79 1.423 17.35 21.98 26.70 18.47 21.62 24.53 
80 1.431 10.92 14.92 18.97 14.99 17.50 19.74 
81 1.439 23.57 28.35 33.25 25.54 28.84 31.93 
82 1.421 4.55 4.28 4.53 8.53 6.78 5.22 
83 1.390 16.22 20.22 24.03 20.34 22.85 24.85 
84 1.406 16.01 17.16 18.47 17.43 17.10 16.60 
85 1.438 12.91 19.57 26.48 13.51 18.68 23.79 
86 1.419 9.29 10.46 12.37 11.28 10.97 11.07 
87 1.396 12.12 15.24 18.32 15.60 17.24 18.50 
88 1.425 17.20 20.35 23.73 19.70 21.36 22.94 
89 1.447 16.08 18.03 21.00 15.92 16.39 17.55 
90 1.393 16.98 20.93 24.51 21.53 24.00 25.77 
91 1.402 11.10 12.21 14.00 14.15 13.77 13.76 
92 1.393 19.97 23.09 26.10 24.48 26.12 27.32 
93 1.400 16.95 18.85 20.84 16.00 16.42 16.60 
94 1.354 18.36 20.85 23.57 24.07 25.08 25.99 
95 1.449 12.52 18.05 23.83 11.51 15.56 19.53 
96 1.399 9.83 13.38 17.59 10.83 12.90 15.30 
97 1.424 17.98 21.82 25.94 21.35 23.70 26.02 
98 1.435 15.30 17.23 20.08 15.27 15.71 16.75 
99 1.409 12.36 15.25 18.31 14.37 15.78 17.02 
100 1.439 15.86 19.97 24.38 18.14 20.77 23.36 
101 1.411 17.31 22.49 27.56 19.20 22.90 26.16 
102 1.422 32.52 37.81 43.02 34.21 38.01 41.41 
103 1.429 14.56 18.98 23.33 16.28 19.22 21.76 
104 1.409 16.68 20.35 24.11 18.86 21.05 23.00 
105 1.397 11.35 12.41 13.56 14.65 14.23 13.57 
106 1.417 13.44 18.77 23.77 15.97 19.81 23.01 
107 1.413 12.13 16.89 21.26 13.06 16.34 18.90 
108 1.405 10.51 9.75 9.51 14.59 12.35 10.29 
109 1.432 12.79 15.08 18.05 15.18 15.98 17.14 
110 1.416 17.83 21.45 25.45 18.61 20.75 22.93 
111 1.431 18.71 20.78 23.21 21.95 22.53 23.16 
112 1.450 13.69 17.52 22.03 14.55 16.89 19.59 
113 1.442 14.83 18.73 23.04 14.26 16.67 19.18 
114 1.446 6.45 9.78 13.31 6.78 8.61 10.34 
115 1.442 16.18 19.77 23.29 16.65 18.76 20.47 
116 1.449 16.71 17.94 20.24 17.84 17.58 18.07 
117 1.436 3.81 3.17 3.29 7.28 5.15 3.46 
118 1.417 12.54 16.00 19.60 13.91 15.88 17.68 
119 1.425 13.55 16.33 20.20 12.43 13.73 15.79 
120 1.418 10.68 14.20 17.94 12.83 14.86 16.79 
121 1.439 14.77 13.50 13.18 14.25 11.49 9.36 
122 1.430 10.93 13.70 17.46 10.50 11.79 13.73 
123 1.457 15.94 19.38 23.75 16.02 17.98 20.54 
124 1.392 8.21 9.47 10.64 16.20 15.97 15.33 
125 1.444 23.64 27.65 32.80 23.26 25.78 29.12 
126 1.411 10.90 12.75 15.75 13.62 13.98 15.17 
127 1.403 19.37 21.04 23.68 21.82 22.00 22.83 
128 1.390 11.37 14.51 17.79 13.53 15.19 16.66 
129 1.456 13.42 12.84 12.98 15.69 13.62 11.95 
130 1.403 6.10 7.94 10.72 9.65 10.00 10.98 
131 1.439 24.53 28.57 33.30 23.99 26.54 29.46 
132 1.393 17.47 18.24 19.59 18.82 18.10 17.65 
133 1.458 17.13 15.51 14.53 18.01 14.90 12.12 
134 1.419 16.47 16.54 17.21 20.99 19.56 18.42 
135 1.433 13.06 17.98 23.13 13.49 16.93 20.27 
136 1.421 15.87 20.87 25.71 17.66 21.17 24.21 
137 1.385 15.84 17.52 19.64 19.10 19.30 19.61 
138 1.478 22.48 23.99 26.54 20.24 20.26 21.01 
139 1.377 16.79 20.40 23.95 20.55 22.67 24.41 
140 1.463 5.95 7.00 8.83 4.17 3.73 3.76 
141 1.471 13.45 16.05 19.69 12.64 13.75 15.58 
142 1.422 12.28 13.84 16.36 13.09 13.16 13.87 
143 1.408 19.90 20.37 21.04 20.98 19.96 18.82 
144 1.417 9.80 12.72 15.62 10.97 12.40 13.49 
145 1.424 14.63 16.07 17.78 14.78 14.74 14.64 
146 1.421 20.63 20.84 21.37 22.46 21.18 19.91 
147 1.426 23.50 26.41 29.52 22.40 23.83 25.13 
148 1.451 20.57 22.30 25.24 21.20 21.45 22.58 
149 1.416 15.39 16.50 17.81 15.24 14.87 14.37 
150 1.395 14.49 17.61 19.99 19.88 21.51 22.08 
151 1.405 13.77 18.82 23.68 17.03 20.58 23.64 
152 1.406 13.44 15.67 17.88 15.22 15.95 16.35 
153 1.415 13.43 16.29 19.46 18.28 19.66 21.02 
154 1.398 11.78 12.62 13.70 16.04 15.40 14.67 
155 1.415 11.42 14.68 18.27 14.24 16.01 17.79 
156 1.391 19.83 22.76 26.13 22.92 24.36 25.92 
157 1.306 43.50 45.04 46.91 47.59 47.64 47.71 
158 1.427 22.08 24.33 26.68 21.46 22.22 22.76 
159 1.414 24.51 27.02 30.02 25.03 26.05 27.24 
160 1.405 10.46 15.15 19.33 12.91 16.11 18.48 
161 1.438 15.06 18.01 21.49 14.47 15.93 17.61 
162 1.443 20.18 22.96 25.97 21.95 23.24 24.45 
163 1.445 15.36 16.18 17.74 16.59 15.92 15.67 
164 1.393 10.83 10.44 10.62 15.70 13.83 12.20 
165 1.405 2.42 5.00 7.64 4.57 5.66 6.49 
166 1.396 19.68 22.92 26.50 22.81 24.56 26.33 
167 1.393 12.53 11.14 10.39 16.15 13.27 10.72 
168 1.424 10.64 14.08 17.49 11.80 13.76 15.36 
169 1.421 13.73 15.85 18.50 14.61 15.25 16.09 
170 1.425 17.69 18.08 18.47 17.29 16.20 14.78 
171 1.380 89.72 93.57 97.45 94.81 97.17 99.25 
172 1.388 16.52 21.51 25.95 21.13 24.64 27.27 
173 1.425 14.94 16.51 18.37 17.02 17.10 17.15 
174 1.416 12.53 14.24 16.91 15.15 15.37 16.23 
175 1.419 17.24 18.95 21.91 18.77 19.00 20.15 
176 1.459 8.91 11.64 14.79 9.49 10.74 12.07 
177 1.378 13.40 15.23 17.02 17.37 17.72 17.70 
178 1.399 21.11 23.71 27.02 24.29 25.40 26.91 
179 1.442 20.86 24.89 29.86 21.49 24.04 27.20 
180 1.426 18.00 21.16 24.81 20.10 21.77 23.62 
181 1.374 96.84 99.88 102.93 100.41 101.97 103.21 
182 1.416 17.96 20.00 22.38 17.82 18.38 18.95 
183 1.429 20.70 21.23 22.24 21.77 20.81 20.02 
184 1.409 13.80 17.79 21.81 17.02 19.53 21.73 
185 1.445 7.82 13.19 18.38 8.62 12.51 15.90 
186 1.455 26.65 30.81 35.35 24.68 27.35 30.08 
187 1.397 10.86 13.87 16.88 14.12 15.64 16.85 
188 1.404 7.17 9.97 12.36 10.49 11.80 12.38 
189 1.382 8.71 10.17 11.67 11.63 11.60 11.29 
190 1.424 9.11 12.61 17.10 9.16 11.18 13.85 
191 1.400 28.29 29.63 32.01 30.76 30.62 31.19 
192 1.411 15.91 16.21 17.46 17.29 16.11 15.55 
193 1.436 4.42 2.64 1.64 7.35 4.08 1.28 
194 1.403 20.91 20.86 22.02 24.51 22.98 22.33 
195 1.460 18.35 18.37 19.39 19.15 17.68 16.89 
196 1.457 22.47 21.16 21.09 24.26 21.46 19.58 
197 1.458 23.25 24.71 26.58 21.59 21.56 21.63 
198 1.451 10.94 12.43 14.80 8.83 8.84 9.40 
199 1.430 5.83 4.86 5.02 9.15 6.69 5.04 
200 1.406 13.43 13.59 14.03 15.19 13.87 12.49 
201 1.418 26.51 27.11 28.05 30.19 29.30 28.43 
202 1.386 15.37 17.77 20.44 19.74 20.65 21.51 
203 1.432 13.07 16.35 20.15 14.10 15.89 17.89 
204 1.431 20.96 23.73 27.39 20.61 21.90 23.75 
205 1.435 18.26 18.04 18.73 18.92 17.22 16.10 
206 1.447 18.61 21.76 25.37 18.83 20.50 22.29 
207 1.411 14.02 15.93 17.99 17.30 17.72 17.98 
208 1.438 13.18 15.79 19.03 14.25 15.37 16.81 
209 1.388 15.26 17.12 19.48 18.74 19.12 19.67 
210 1.437 22.45 25.29 28.52 22.07 23.42 24.85 
211 1.466 22.07 23.14 24.99 18.50 18.08 18.12 
212 1.409 9.85 11.07 12.72 12.89 12.63 12.47 
213 1.427 20.60 24.68 29.16 22.24 24.83 27.51 
214 1.391 16.52 16.74 17.41 20.21 18.95 17.81 
215 1.410 20.59 24.25 28.62 22.91 25.08 27.64 
216 1.430 14.57 18.55 22.91 15.59 18.08 20.64 
217 1.428 17.67 21.42 25.19 18.73 21.00 22.96 
218 1.371 15.37 17.26 19.61 17.85 18.25 18.79 
219 1.393 16.70 19.06 21.89 18.53 19.40 20.42 
220 1.390 17.70 18.01 18.75 20.83 19.66 18.59 
221 1.358 47.41 52.25 56.99 51.10 54.46 57.39 
222 1.417 17.19 21.55 25.56 18.98 21.85 24.05 
223 1.417 22.05 24.41 27.68 22.65 23.52 24.98 
224 1.426 22.83 25.79 29.36 24.05 25.53 27.29 
225 1.390 7.81 10.27 12.85 13.43 14.40 15.17 
226 1.434 11.52 16.47 21.07 12.48 15.93 18.72 
227 1.401 18.42 20.75 23.34 21.34 22.20 22.98 
228 1.435 22.73 25.08 28.00 21.51 22.37 23.48 
229 1.449 18.57 21.00 24.04 17.44 18.38 19.61 
230 1.385 17.55 18.00 19.51 17.88 16.84 16.54 
231 1.433 18.28 23.92 29.83 17.15 21.31 25.41 
232 1.420 6.26 9.31 12.57 8.61 10.19 11.63 
233 1.390 14.93 15.81 17.14 18.35 17.75 17.27 
234 1.404 16.07 18.72 21.74 19.08 20.25 21.46 
235 1.410 21.86 24.33 27.27 24.80 25.77 26.91 
236 1.429 5.94 10.21 14.74 6.95 9.74 12.46 
237 1.442 8.24 11.51 15.06 10.71 12.49 14.23 
238 1.422 9.91 11.91 14.02 12.56 13.07 13.37 
239 1.363 24.38 26.29 28.19 27.64 28.06 28.16 
240 1.434 11.32 14.66 18.18 13.40 15.25 16.97 
241 1.410 16.25 17.86 19.98 20.02 20.15 20.45 
242 1.422 19.91 22.42 24.70 20.88 21.90 22.37 
243 1.407 16.27 19.96 23.77 20.13 22.33 24.34 
244 1.427 24.30 23.44 22.96 22.88 20.54 18.26 
245 1.406 15.44 19.88 23.96 17.51 20.47 22.74 
246 1.418 20.25 20.75 21.38 20.41 19.43 18.25 
247 1.407 16.17 17.67 20.12 18.07 18.09 18.72 
248 1.423 21.51 22.84 25.09 22.79 22.64 23.08 
249 1.390 12.99 15.63 18.38 16.72 17.88 18.82 
250 1.445 4.20 4.13 4.94 7.08 5.52 4.51 
251 1.423 13.43 15.81 18.77 13.62 14.51 15.67 
252 1.429 14.58 17.21 20.43 16.39 17.54 18.95 
253 1.399 16.90 19.36 22.10 19.70 20.67 21.60 
254 1.451 30.71 32.53 35.02 27.44 27.77 28.45 
255 1.431 23.01 23.27 24.11 22.65 21.43 20.46 
256 1.443 17.02 19.18 22.07 18.43 19.10 20.18 
257 1.429 20.82 23.41 26.62 21.04 22.14 23.54 
258 1.409 10.94 12.12 14.01 13.68 13.37 13.45 
259 1.405 23.27 26.20 28.68 25.38 26.82 27.50 
260 1.449 14.60 17.43 21.20 14.81 16.16 18.11 
261 1.403 14.22 15.47 17.55 17.98 17.74 18.02 
262 1.381 18.09 18.58 19.62 22.26 21.25 20.49 
263 1.438 24.08 26.72 29.86 23.11 24.26 25.59 
264 1.410 12.69 16.11 19.37 16.04 17.99 19.44 
265 1.303 103.64 110.89 117.64 105.24 111.00 115.94 
266 1.421 20.70 22.68 24.96 22.91 23.40 23.87 
267 1.461 11.87 9.61 8.48 12.04 8.30 5.35 
268 1.419 20.33 23.64 27.14 21.35 23.18 24.87 
269 1.440 17.48 20.91 24.61 16.60 18.55 20.44 
270 1.408 1.16 1.81 3.07 4.58 3.75 3.19 
271 1.377 33.46 37.49 41.84 37.42 39.97 42.51 
272 1.443 16.95 20.91 24.71 17.77 20.24 22.23 
273 1.441 23.36 23.80 25.10 23.75 22.70 22.19 
274 1.443 21.28 24.94 29.76 20.40 22.58 25.58 
275 1.420 18.02 22.38 26.88 20.87 23.75 26.43 
276 1.448 21.78 24.76 28.21 20.28 21.78 23.41 
277 1.422 21.93 25.45 28.96 23.16 25.19 26.89 
278 1.426 14.91 19.11 23.58 15.43 18.14 20.81 
279 1.408 16.47 15.72 15.73 19.77 17.54 15.74 
280 1.372 15.52 14.82 14.96 18.88 16.70 15.04 
281 1.438 20.88 25.57 31.24 20.08 23.28 27.14 
282 1.442 18.25 22.47 25.94 19.61 22.34 24.01 
283 1.429 18.50 21.25 24.59 20.00 21.27 22.80 
284 1.455 13.68 15.44 17.67 14.41 14.69 15.11 
285 1.439 8.76 11.64 14.86 9.32 10.71 12.12 
286 1.352 42.07 45.75 49.66 48.21 50.41 52.50 
287 1.387 16.39 19.32 22.82 20.18 21.64 23.32 
288 1.385 14.72 16.26 18.46 18.93 18.98 19.37 
289 1.417 22.20 25.17 28.49 23.05 24.54 26.05 
290 1.412 17.97 21.33 25.04 20.52 22.39 24.29 
291 1.422 9.46 13.68 18.04 12.13 14.87 17.42 
292 1.435 18.80 20.53 22.78 20.34 20.58 21.03 
293 1.431 12.12 14.55 17.67 16.54 17.49 18.79 
294 1.430 10.24 15.83 21.46 10.64 14.75 18.57 
295 1.419 17.34 21.10 25.33 17.24 19.52 21.93 
296 1.367 19.51 20.65 22.25 21.98 21.62 21.42 
297 1.408 17.86 20.11 22.70 20.94 21.70 22.47 
298 1.373 114.35 119.71 125.09 114.99 118.86 122.43 
299 1.441 3.78 2.08 1.35 6.49 3.31 0.77 
300 1.439 17.61 22.54 27.71 17.72 21.16 24.53 
301 1.455 18.03 20.56 23.37 19.09 20.14 21.14 
302 1.372 34.60 37.03 39.14 39.61 40.55 40.85 
303 1.431 19.37 23.95 28.38 20.32 23.41 26.03 
304 1.452 13.59 15.93 18.24 13.80 14.65 15.16 
305 1.419 17.12 21.68 26.31 20.05 23.12 25.94 
306 1.447 18.12 21.36 24.72 17.04 18.80 20.34 
307 1.437 16.33 17.49 19.46 14.98 14.65 14.82 
308 1.430 12.59 18.50 24.48 12.62 17.04 21.21 
309 1.443 17.97 21.78 25.62 20.25 22.57 24.60 
310 1.282 40.12 42.60 45.50 42.43 43.43 44.51 
311 1.403 11.07 12.30 14.19 14.05 13.80 13.89 
312 1.434 21.02 22.39 24.51 21.13 21.02 21.32 
313 1.411 15.53 19.69 24.45 16.64 19.31 22.26 
314 1.445 17.09 20.74 24.25 19.84 22.00 23.71 
315 1.448 11.26 12.72 14.80 13.05 13.01 13.29 
316 1.420 18.94 23.84 28.64 21.73 25.15 28.14 
317 1.384 6.72 8.82 11.24 9.58 10.19 10.80 
318 1.323 99.42 105.77 112.39 104.78 109.65 114.46 
319 1.423 17.67 18.70 19.84 18.88 18.43 17.76 
320 1.412 1.27 2.91 5.31 4.73 4.89 5.48 
321 1.307 73.28 80.51 86.74 80.24 85.99 90.41 
322 1.456 13.46 15.59 18.72 11.43 12.07 13.39 
323 1.413 12.48 17.75 22.45 16.47 20.26 23.15 
324 1.423 21.86 24.55 27.36 21.51 22.71 23.72 
325 1.427 14.58 19.22 23.66 15.53 18.68 21.31 
326 1.391 15.15 17.72 20.87 17.64 18.72 20.07 
327 1.417 22.21 22.72 24.22 23.51 22.53 22.22 
328 1.442 16.08 19.13 23.14 16.38 17.94 20.14 
329 1.436 16.35 17.81 19.54 17.51 17.47 17.39 
330 1.408 16.99 18.38 20.52 18.99 18.89 19.23 
331 1.429 6.47 8.85 11.11 6.85 7.75 8.20 
332 1.424 14.60 18.72 23.00 16.64 19.27 21.75 
333 1.403 17.66 19.76 21.99 20.40 21.02 21.44 
334 1.428 5.64 9.27 13.04 8.39 10.53 12.50 
335 1.429 17.46 17.03 17.11 18.36 16.45 14.72 
336 1.394 17.06 22.16 26.82 20.39 24.01 26.86 
337 1.436 17.33 18.39 20.10 17.72 17.30 17.20 
338 1.441 23.29 24.66 26.39 22.01 21.89 21.81 
339 1.463 17.94 20.09 22.51 15.24 15.90 16.52 
340 1.298 91.60 95.70 100.57 98.96 101.57 104.63 
341 1.413 10.76 14.28 18.11 13.31 15.33 17.36 
342 1.397 2.98 7.89 12.39 9.81 13.24 15.93 
343 1.411 17.92 20.97 24.39 18.32 19.88 21.49 
344 1.442 11.21 13.31 16.24 12.36 12.98 14.10 
345 1.409 10.43 12.66 15.61 13.91 14.66 15.80 
346 1.437 26.38 26.22 26.83 27.37 25.72 24.52 
347 1.406 7.02 8.50 10.76 9.06 9.05 9.51 
348 1.430 13.21 15.06 16.97 15.86 16.22 16.33 
349 1.422 46.60 48.22 50.60 48.02 48.15 48.71 
350 1.394 16.15 15.21 15.11 18.37 15.94 14.04 
351 1.395 13.86 17.24 21.24 15.52 17.42 19.60 
352 1.293 45.37 48.02 50.79 50.13 51.29 52.26 
353 1.350 83.97 86.87 90.44 86.31 87.73 89.49 
354 1.415 21.81 23.76 26.69 26.23 26.70 27.81 
355 1.411 13.27 16.95 20.91 17.03 19.23 21.38 
356 1.341 63.31 68.99 74.13 68.37 72.57 75.90 
357 1.370 54.61 56.43 58.52 57.61 57.94 58.22 
358 1.303 86.39 92.59 97.45 94.10 98.81 101.86 
359 1.452 19.62 21.90 24.60 19.79 20.59 21.48 
360 1.406 17.62 16.38 16.09 17.79 15.07 12.97 
361 1.439 16.87 19.66 23.43 17.00 18.31 20.27 
362 1.403 18.03 19.63 21.79 19.43 19.55 19.90 
363 1.438 15.55 15.56 16.17 15.83 14.36 13.15 
364 1.407 10.12 15.15 19.81 12.43 15.97 18.82 
365 1.398 16.77 20.34 23.78 21.45 23.54 25.17 
366 1.417 17.19 17.29 18.10 17.22 15.83 14.84 
367 1.437 9.55 12.61 15.64 9.12 10.69 11.92 
368 1.428 18.94 20.28 21.74 19.82 19.67 19.32 
369 1.428 17.94 20.00 23.44 18.84 19.41 21.04 
370 1.320 33.24 38.68 43.79 38.97 42.92 46.23 
371 1.414 20.29 23.53 27.06 23.12 24.87 26.59 
372 1.397 14.52 14.86 15.59 18.30 17.16 16.07 
373 1.439 18.24 21.35 24.90 16.04 17.67 19.41 
374 1.428 17.07 19.02 21.55 18.17 18.63 19.35 
375 1.419 15.38 19.46 23.34 19.09 21.67 23.75 
376 1.455 10.41 15.87 21.57 9.38 13.35 17.24 
377 1.400 13.21 17.34 21.17 16.00 18.64 20.65 
378 1.400 13.66 14.46 16.22 15.79 15.11 15.06 
379 1.411 18.91 20.40 21.98 18.68 18.68 18.46 
380 1.399 16.27 18.70 21.69 20.08 21.02 22.20 
381 1.396 15.58 17.65 20.26 18.84 19.42 20.22 
382 1.433 10.37 8.35 7.36 13.31 9.80 7.01 
383 1.421 13.23 15.72 18.10 13.57 14.57 15.14 
384 1.434 14.33 17.41 21.00 14.69 16.28 18.06 
385 1.447 22.60 22.49 22.79 21.98 20.38 18.87 
386 1.396 20.51 23.42 26.73 22.56 23.97 25.48 
387 1.447 11.99 16.41 21.28 13.22 16.15 19.21 
388 1.441 1.88 1.93 2.38 3.12 1.68 0.32 
389 1.447 14.48 16.18 18.77 16.05 16.27 17.05 
390 1.423 15.33 17.70 20.66 16.29 17.17 18.32 
391 1.387 22.08 22.38 23.71 23.80 22.61 22.14 
392 1.417 16.70 21.71 26.79 17.22 20.74 24.02 
393 1.447 17.36 19.86 22.82 17.68 18.69 19.84 
394 1.466 18.55 21.62 25.43 18.72 20.29 22.30 
395 1.439 20.92 23.36 26.28 22.39 23.34 24.45 
396 1.420 13.63 12.53 12.67 16.35 13.76 12.09 
397 1.431 15.82 15.61 16.23 17.56 15.87 14.68 
398 1.381 14.38 18.03 21.71 18.97 21.13 23.00 
399 1.405 7.42 10.02 13.54 10.92 12.04 13.75 
400 1.422 16.18 20.10 24.57 18.48 20.92 23.58 
401 1.219 95.17 102.03 108.17 99.86 105.23 109.56 
402 1.405 16.03 19.62 23.20 17.78 19.88 21.65 
403 1.423 16.15 18.00 20.24 17.54 17.90 18.34 
404 1.481 16.00 18.08 20.61 13.47 14.06 14.78 
405 1.443 18.53 22.32 26.70 18.23 20.54 23.11 
406 1.432 22.09 25.29 28.93 22.29 24.00 25.84 
407 1.409 21.50 23.16 25.59 23.09 23.27 23.88 
408 1.427 24.06 21.54 19.90 27.24 23.24 19.78 
409 1.365 27.64 30.45 32.90 28.41 29.74 30.38 
410 1.400 15.10 17.11 19.29 16.88 17.41 17.78 
411 1.390 11.72 14.53 16.76 15.40 16.73 17.14 
412 1.435 21.16 22.96 25.83 22.74 23.04 24.11 
413 1.378 20.02 21.33 22.85 24.52 24.34 24.06 
414 1.401 16.40 17.32 18.73 17.60 17.04 16.64 
415 1.452 13.97 17.13 21.23 14.54 16.21 18.51 
416 1.446 14.25 14.89 15.97 14.84 13.99 13.26 
417 1.474 24.32 25.38 27.20 23.07 22.64 22.65 
418 1.430 22.59 23.98 25.87 22.38 22.29 22.36 
419 1.415 16.32 17.82 19.58 19.41 19.42 19.37 
420 1.440 22.28 24.61 28.17 22.37 23.21 24.97 
421 1.357 69.81 73.30 77.24 74.22 76.22 78.35 
422 1.441 25.49 28.92 32.77 25.58 27.52 29.56 
423 1.431 0.00 1.49 3.30 0.00 0.00 0.00 
424 1.403 11.13 14.59 18.18 12.75 14.73 16.50 
425 1.405 30.82 34.94 38.82 34.34 36.98 39.04 
426 1.404 11.82 12.30 13.74 14.50 13.50 13.13 
427 1.406 10.79 12.62 14.75 15.65 15.99 16.31 
428 1.441 20.50 23.86 27.62 19.03 20.90 22.86 
429 1.401 13.11 15.87 19.22 15.04 16.32 17.86 
430 1.424 13.28 14.37 16.67 13.69 13.30 13.79 
431 1.423 15.43 15.62 16.50 18.08 16.78 15.85 
432 1.420 16.41 19.15 21.46 18.27 19.51 20.01 
433 1.431 20.46 25.94 30.89 21.34 25.34 28.48 
434 1.436 9.24 12.46 15.07 11.12 12.86 13.66 
435 1.416 19.20 22.78 27.14 19.72 21.81 24.37 
436 1.424 9.27 13.57 17.86 11.69 14.50 16.99 
437 1.331 76.33 82.07 88.05 81.23 85.49 89.66 
438 1.379 9.81 12.25 14.87 14.94 15.89 16.71 
439 1.424 11.35 14.44 17.58 15.33 16.94 18.27 
440 1.442 10.44 14.10 18.12 11.48 13.65 15.86 
441 1.418 19.83 22.24 24.78 22.05 22.97 23.70 
442 1.425 8.39 10.23 12.39 10.34 10.68 11.04 
443 1.327 84.86 89.43 94.25 88.60 91.68 94.70 
444 1.420 21.68 25.34 28.92 23.28 25.46 27.22 
445 1.419 10.52 13.79 17.44 12.04 13.82 15.65 
446 1.447 10.10 13.80 18.20 11.41 13.63 16.22 
447 1.399 14.23 15.73 17.17 14.87 14.89 14.52 
448 1.419 6.63 6.66 7.20 7.15 5.70 4.43 
449 1.400 13.84 13.73 14.09 17.22 15.62 14.17 
450 1.460 19.46 21.13 23.28 20.81 21.00 21.34 
451 1.403 12.42 13.64 15.36 14.12 13.84 13.76 
452 1.418 17.70 21.61 25.70 20.92 23.34 25.63 
453 1.425 20.46 21.71 23.02 20.23 19.99 19.49 
454 1.395 16.83 19.31 22.30 19.36 20.35 21.54 
455 1.411 10.72 13.65 16.85 13.15 14.59 15.99 
456 1.444 25.88 28.22 30.99 24.79 25.64 26.60 
457 1.407 16.91 19.05 22.08 20.11 20.75 21.98 
458 1.353 28.14 30.89 33.77 31.82 33.09 34.16 
459 1.414 15.67 19.61 23.26 16.63 19.08 20.93 
460 1.387 14.96 18.56 22.23 17.86 19.98 21.84 
461 1.453 16.01 17.77 20.07 17.05 17.33 17.82 
462 1.428 27.09 29.83 33.55 26.20 27.45 29.37 
463 1.439 27.76 30.65 34.14 27.07 28.48 30.17 
464 1.406 9.81 12.38 15.49 13.09 14.17 15.47 
465 1.430 20.90 24.19 27.36 21.20 23.00 24.37 
466 1.404 15.80 17.11 18.72 16.25 16.06 15.87 
467 1.412 21.55 23.43 25.34 21.75 22.14 22.24 
468 1.400 17.07 18.64 20.72 20.50 20.58 20.85 
469 1.451 13.22 15.84 18.70 14.54 15.67 16.72 
470 1.192 60.46 63.90 67.02 63.48 65.43 66.74 
471 1.384 15.39 19.29 22.78 19.88 22.29 23.98 
472 1.416 18.13 19.90 22.41 18.64 18.93 19.62 
473 1.426 14.24 15.95 18.54 14.84 15.06 15.84 
474 1.404 12.64 16.06 19.81 15.90 17.84 19.77 
475 1.426 17.44 20.73 24.41 17.41 19.22 21.08 
476 1.387 14.32 16.70 18.77 20.43 21.33 21.58 
477 1.424 15.66 14.71 13.88 21.46 19.03 16.39 
478 1.403 5.76 7.00 8.61 9.52 9.27 9.07 
479 1.405 19.97 21.44 23.28 21.75 21.74 21.77 
480 1.441 15.38 17.26 19.79 13.58 13.98 14.69 
481 1.424 19.74 23.40 27.15 19.75 21.93 23.87 
482 1.446 14.38 13.67 14.38 16.94 14.75 13.65 
483 1.420 24.40 27.44 30.34 24.88 26.44 27.53 
484 1.417 15.03 18.04 21.49 16.66 18.18 19.82 
485 1.396 11.40 12.43 13.52 14.76 14.31 13.59 
486 1.437 22.88 27.20 32.00 24.47 27.30 30.29 
487 1.366 15.34 14.82 14.92 19.75 17.74 16.03 
488 1.419 13.77 15.90 18.52 14.87 15.51 16.32 
489 1.454 7.72 8.68 10.16 8.71 8.19 7.87 
490 1.428 24.59 23.09 22.84 26.80 23.82 21.75 
491 1.450 30.57 34.20 38.24 30.61 32.75 34.99 
492 1.397 27.45 30.25 33.53 29.75 31.07 32.55 
493 1.400 19.39 21.89 24.21 21.38 22.39 22.90 
494 1.422 14.49 13.30 13.07 17.64 14.96 12.93 
495 1.421 13.65 16.20 19.52 13.92 14.99 16.50 
496 1.404 17.46 22.73 27.57 19.71 23.49 26.53 
497 1.451 15.19 16.53 18.29 13.74 13.59 13.55 
498 1.347 105.04 110.59 116.45 107.06 111.12 115.18 
499 1.417 19.80 21.03 22.73 20.90 20.64 20.54 
500 1.437 0.58 0.00 0.00 3.95 1.88 0.07 

#XXXIII
#Number Density GGA/light 25X/light 50X/light GGA/tight 25X/tight 50X/tight
1 1.374 29.89 31.09 32.97 29.13 30.34 32.22 
2 1.374 11.35 13.08 15.10 12.54 14.27 16.29 
3 1.333 9.03 9.88 10.68 10.86 11.71 12.50 
4 1.365 21.20 23.34 25.60 21.57 23.71 25.98 
5 1.272 36.88 40.17 43.38 39.75 43.04 46.25 
6 1.442 24.23 25.64 28.09 21.97 23.39 25.84 
7 1.303 35.61 38.23 40.13 39.96 42.57 44.47 
8 1.285 39.22 40.74 42.09 42.13 43.65 45.00 
9 1.372 30.93 31.08 31.99 28.80 28.95 29.85 
10 1.250 44.03 46.23 48.01 49.57 51.76 53.55 
11 1.237 32.93 35.08 36.66 36.92 39.07 40.64 
12 1.395 16.81 16.70 17.53 15.40 15.29 16.11 
13 1.350 35.95 34.25 32.65 36.31 34.61 33.01 
14 1.313 25.18 26.25 26.86 28.84 29.91 30.53 
15 1.306 27.69 29.64 31.61 31.25 33.20 35.17 
16 1.344 25.24 25.93 27.46 28.09 28.78 30.32 
17 1.417 16.66 15.46 15.18 15.55 14.35 14.07 
18 1.360 12.65 12.73 13.27 14.32 14.39 14.93 
19 1.340 41.58 43.19 44.62 44.79 46.40 47.82 
20 1.328 42.00 40.69 40.50 43.12 41.82 41.63 
21 1.197 40.88 43.26 45.49 45.68 48.06 50.29 
22 1.309 38.65 40.39 42.10 42.34 44.08 45.79 
23 1.330 35.91 37.63 38.83 37.17 38.88 40.08 
24 1.276 18.81 19.41 20.27 21.61 22.20 23.07 
25 1.248 44.03 46.32 48.21 49.62 51.92 53.81 
26 1.472 17.88 17.15 17.19 13.88 13.15 13.19 
27 1.397 31.94 30.19 28.15 30.22 28.47 26.43 
28 1.257 45.07 46.29 47.05 50.61 51.82 52.58 
29 1.398 30.96 29.74 29.06 30.74 29.53 28.84 
30 1.352 14.90 15.54 16.71 15.12 15.75 16.92 
31 1.307 36.92 37.42 37.11 38.69 39.19 38.89 
32 1.345 36.29 38.03 39.80 40.20 41.94 43.71 
33 1.333 12.46 12.24 12.27 14.43 14.21 14.23 
34 1.352 16.57 17.58 19.03 16.57 17.58 19.03 
35 1.333 36.26 36.00 36.22 37.43 37.18 37.39 
36 1.436 12.94 12.32 11.89 11.93 11.32 10.88 
37 1.369 23.87 24.09 25.31 24.51 24.73 25.95 
38 1.388 28.23 26.31 24.78 29.20 27.28 25.75 
39 1.384 20.77 20.51 21.35 22.05 21.79 22.63 
40 1.352 49.55 49.88 50.97 50.67 50.99 52.08 
41 1.333 37.16 41.25 44.74 41.62 45.71 49.21 
42 1.341 18.20 16.75 16.02 18.60 17.15 16.42 
43 1.377 23.62 23.57 24.85 23.14 23.09 24.38 
44 1.420 17.14 17.55 17.65 17.50 17.92 18.01 
45 1.285 36.78 40.27 43.16 42.85 46.34 49.22 
46 1.398 13.83 13.29 13.65 13.18 12.64 13.00 
47 1.316 48.72 52.10 55.58 51.79 55.18 58.66 
48 1.307 13.93 16.46 19.03 17.85 20.38 22.95 
49 1.327 36.12 38.52 41.33 35.41 37.81 40.62 
50 1.340 34.26 36.56 38.54 36.45 38.75 40.73 
51 1.397 25.71 25.78 26.81 25.14 25.21 26.23 
52 1.417 22.50 22.78 23.75 23.50 23.78 24.75 
53 1.135 47.44 48.09 48.64 52.77 53.42 53.98 
54 1.340 41.40 43.29 45.45 44.05 45.93 48.09 
55 1.309 53.83 56.30 58.74 56.88 59.35 61.80 
56 1.309 22.29 22.85 22.20 23.91 24.48 23.82 
57 1.339 11.79 12.10 12.12 14.32 14.62 14.64 
58 1.414 32.57 32.77 34.12 30.74 30.94 32.29 
59 1.284 43.30 44.29 45.25 47.33 48.32 49.28 
60 1.388 21.12 21.67 23.11 19.97 20.52 21.96 
61 1.297 19.03 20.04 21.26 21.94 22.95 24.17 
62 1.227 38.63 38.02 37.15 40.98 40.37 39.50 
63 1.307 40.98 41.99 43.20 45.55 46.56 47.77 
64 1.304 39.64 40.13 40.94 42.02 42.51 43.32 
65 1.330 32.89 34.48 36.54 34.77 36.36 38.43 
66 1.401 19.37 19.90 21.08 20.63 21.17 22.35 
67 1.381 25.26 22.91 21.10 25.55 23.21 21.39 
68 1.350 6.37 6.50 6.61 7.40 7.53 7.64 
69 1.253 30.49 30.31 30.55 34.21 34.03 34.26 
70 1.349 18.80 19.20 20.37 20.18 20.59 21.76 
71 1.413 10.22 10.19 10.17 9.46 9.43 9.41 
72 1.355 24.90 24.61 25.37 25.76 25.47 26.22 
73 1.374 16.60 16.17 16.04 18.04 17.61 17.49 
74 1.258 37.73 39.61 41.53 41.72 43.60 45.52 
75 1.420 17.56 16.59 16.72 17.44 16.47 16.60 
76 1.340 21.14 22.86 24.77 25.41 27.14 29.05 
77 1.413 15.78 16.76 17.94 16.97 17.96 19.14 
78 1.308 36.35 36.91 38.23 36.26 36.82 38.14 
79 1.292 36.67 37.29 38.37 41.48 42.09 43.18 
80 1.412 31.00 32.01 33.82 31.11 32.12 33.93 
81 1.406 21.95 21.67 21.90 21.22 20.94 21.17 
82 1.354 17.35 17.27 17.87 18.34 18.27 18.86 
83 1.336 29.74 29.50 29.94 30.81 30.57 31.01 
84 1.280 44.07 44.96 46.17 48.52 49.40 50.61 
85 1.343 35.30 33.78 32.44 36.26 34.73 33.40 
86 1.348 36.61 36.19 35.89 36.27 35.85 35.55 
87 1.355 21.42 21.40 21.57 23.82 23.79 23.97 
88 1.384 16.89 18.52 20.59 17.25 18.88 20.95 
89 1.318 32.00 34.19 35.77 32.87 35.06 36.64 
90 1.376 15.57 15.95 16.72 17.16 17.55 18.31 
91 1.393 55.35 58.17 61.14 55.85 58.68 61.64 
92 1.313 43.87 44.15 45.31 43.92 44.20 45.37 
93 1.344 23.88 23.07 22.83 25.99 25.18 24.94 
94 1.248 49.60 50.56 51.00 53.26 54.22 54.66 
95 1.362 18.77 17.61 17.16 21.36 20.20 19.75 
96 1.381 36.76 36.98 38.35 38.17 38.39 39.76 
97 1.378 15.51 16.43 18.16 16.86 17.77 19.51 
98 1.380 16.05 16.60 17.99 16.75 17.30 18.70 
99 1.400 4.27 6.18 7.98 5.07 6.98 8.77 
100 1.371 33.40 34.28 34.72 33.18 34.06 34.50 
101 1.301 24.70 24.89 25.00 27.54 27.74 27.85 
102 1.402 19.54 16.53 14.33 19.24 16.23 14.03 
103 1.327 18.70 18.11 17.91 21.42 20.83 20.62 
104 1.343 26.18 24.91 23.76 29.38 28.11 26.96 
105 1.369 44.14 45.96 48.63 43.86 45.68 48.35 
106 1.386 15.91 15.16 14.92 16.68 15.93 15.69 
107 1.305 33.38 34.93 35.84 35.96 37.51 38.41 
108 1.356 35.22 33.68 32.19 35.12 33.58 32.09 
109 1.307 43.68 45.86 48.49 46.09 48.27 50.90 
110 1.330 26.96 26.94 27.03 27.81 27.80 27.88 
111 1.424 24.17 24.00 25.05 22.94 22.78 23.82 
112 1.369 35.46 34.31 33.80 35.55 34.39 33.89 
113 1.218 35.54 36.99 38.51 38.48 39.93 41.45 
114 1.347 12.45 12.84 13.22 15.17 15.56 15.94 
115 1.382 10.27 9.48 9.62 11.84 11.04 11.18 
116 1.365 15.44 15.76 16.50 16.70 17.02 17.76 
117 1.342 31.95 32.25 31.74 33.51 33.81 33.30 
118 1.357 36.61 37.08 38.52 38.27 38.73 40.17 
119 1.371 32.60 35.99 38.98 35.70 39.08 42.08 
120 1.361 13.73 16.20 18.86 13.72 16.20 18.85 
121 1.400 20.07 18.80 18.04 19.78 18.51 17.74 
122 1.342 9.62 11.34 13.39 12.46 14.17 16.22 
123 1.327 33.91 34.15 34.99 36.67 36.91 37.75 
124 1.366 41.88 39.36 37.41 41.74 39.22 37.27 
125 1.231 25.93 27.54 29.30 29.48 31.09 32.85 
126 1.407 38.86 39.92 41.60 38.38 39.44 41.12 
127 1.335 45.72 46.93 48.51 48.60 49.81 51.39 
128 1.419 35.45 34.95 34.33 34.22 33.73 33.10 
129 1.353 17.34 17.30 17.93 18.37 18.33 18.96 
130 1.386 17.07 19.18 21.61 17.45 19.56 21.99 
131 1.390 18.50 19.87 21.64 18.33 19.70 21.46 
132 1.313 38.15 38.09 38.38 41.38 41.33 41.62 
133 1.419 19.00 18.27 18.12 19.83 19.11 18.95 
134 1.404 17.18 18.20 19.66 16.66 17.68 19.14 
135 1.248 38.90 39.66 40.46 41.28 42.04 42.84 
136 1.278 40.10 41.55 42.69 44.71 46.16 47.30 
137 1.374 16.06 14.88 14.22 16.78 15.61 14.95 
138 1.347 15.73 16.10 16.83 17.77 18.14 18.87 
139 1.314 34.95 36.06 37.60 37.91 39.02 40.57 
140 1.360 10.80 11.34 12.29 12.54 13.09 14.03 
141 1.237 34.70 36.30 37.88 38.96 40.56 42.14 
142 1.411 35.24 36.39 38.63 35.64 36.80 39.04 
143 1.359 44.18 41.36 39.13 43.57 40.75 38.51 
144 1.398 37.37 39.75 42.14 37.62 40.00 42.40 
145 1.275 27.14 28.80 30.10 31.15 32.81 34.10 
146 1.228 33.03 33.15 32.91 36.92 37.04 36.79 
147 1.365 13.71 15.40 16.94 14.83 16.52 18.06 
148 1.335 20.69 21.10 21.83 21.82 22.23 22.96 
149 1.340 45.52 45.90 46.82 47.32 47.70 48.62 
150 1.321 20.72 22.12 23.81 24.02 25.43 27.12 
151 1.374 6.67 8.46 10.82 8.52 10.30 12.67 
152 1.357 22.80 22.58 23.03 24.30 24.07 24.52 
153 1.361 14.47 12.80 11.14 14.68 13.01 11.35 
154 1.377 20.27 21.71 23.97 21.35 22.79 25.05 
155 1.343 32.19 33.57 34.78 36.22 37.60 38.80 
156 1.336 49.01 52.61 55.73 48.54 52.13 55.26 
157 1.358 24.45 24.31 24.97 24.05 23.91 24.57 
158 1.298 29.94 30.41 30.90 33.32 33.79 34.27 
159 1.329 29.05 30.17 31.81 31.20 32.31 33.95 
160 1.390 44.45 44.52 45.18 44.62 44.68 45.34 
161 1.280 36.72 37.32 38.27 40.47 41.06 42.02 
162 1.294 32.55 33.41 35.14 35.64 36.51 38.24 
163 1.361 25.14 26.89 28.23 27.83 29.59 30.92 
164 1.402 38.06 39.21 40.51 38.31 39.46 40.77 
165 1.427 20.37 21.34 23.09 18.91 19.89 21.63 
166 1.279 43.52 45.43 46.66 45.73 47.65 48.88 
167 1.280 12.44 14.57 16.88 16.21 18.34 20.65 
168 1.319 49.88 52.57 55.00 52.97 55.66 58.09 
169 1.420 21.36 20.97 20.96 19.46 19.06 19.06 
170 1.371 25.56 25.66 26.82 25.37 25.47 26.63 
171 1.356 39.05 40.74 41.98 40.57 42.25 43.50 
172 1.399 24.23 24.68 25.94 23.87 24.33 25.59 
173 1.291 21.44 21.39 21.65 22.00 21.95 22.21 
174 1.384 3.36 3.22 3.20 3.85 3.71 3.69 
175 1.355 16.42 15.92 16.09 17.58 17.07 17.25 
176 1.353 37.74 40.31 42.68 40.23 42.81 45.18 
177 1.272 27.91 29.09 30.01 31.09 32.27 33.19 
178 1.351 44.54 45.04 46.04 45.62 46.11 47.12 
179 1.349 25.40 25.48 25.79 23.74 23.82 24.12 
180 1.406 24.57 22.58 21.01 22.77 20.78 19.21 
181 1.386 19.16 20.73 22.67 19.06 20.64 22.58 
182 1.188 52.17 52.09 51.96 56.50 56.42 56.29 
183 1.398 35.15 34.48 34.72 33.50 32.84 33.08 
184 1.365 21.69 22.32 23.66 22.57 23.20 24.53 
185 1.357 37.50 38.81 41.08 37.74 39.04 41.31 
186 1.335 10.80 11.94 12.81 12.86 14.00 14.87 
187 1.286 36.96 39.89 42.56 39.28 42.21 44.88 
188 1.265 28.17 28.36 29.03 30.89 31.08 31.75 
189 1.277 36.34 36.31 36.26 39.31 39.28 39.23 
190 1.388 39.83 39.23 39.34 40.15 39.55 39.66 
191 1.348 36.96 38.16 39.43 39.84 41.03 42.31 
192 1.412 17.57 19.61 21.99 15.93 17.97 20.35 
193 1.288 28.68 29.98 30.90 31.71 33.01 33.93 
194 1.322 36.88 37.57 38.85 38.05 38.73 40.02 
195 1.323 32.68 34.46 36.08 33.68 35.46 37.08 
196 1.376 30.13 29.86 30.70 30.29 30.02 30.86 
197 1.381 35.93 38.72 42.01 36.69 39.48 42.77 
198 1.296 38.08 42.01 45.51 42.47 46.40 49.91 
199 1.322 25.71 26.59 27.17 28.10 28.98 29.56 
200 1.319 38.73 41.22 43.63 40.62 43.10 45.51 
201 1.453 31.71 30.24 29.71 27.19 25.73 25.19 
202 1.287 28.42 27.89 27.00 32.21 31.67 30.79 
203 1.404 15.25 13.82 13.63 14.53 13.10 12.91 
204 1.330 18.38 17.62 17.49 20.74 19.97 19.85 
205 1.300 35.65 34.68 34.27 37.52 36.56 36.14 
206 1.383 21.33 20.43 19.90 20.06 19.16 18.63 
207 1.325 32.27 33.98 36.38 34.49 36.20 38.60 
208 1.339 53.90 54.55 54.94 56.87 57.53 57.92 
209 1.404 25.35 23.60 22.03 25.30 23.54 21.98 
210 1.342 11.78 12.00 11.93 14.21 14.43 14.36 
211 1.455 25.40 25.62 25.90 25.50 25.72 26.00 
212 1.366 15.50 15.87 16.71 15.92 16.29 17.13 
213 1.352 30.02 31.18 32.85 31.40 32.56 34.23 
214 1.314 33.16 34.33 35.29 36.71 37.88 38.84 
215 1.347 26.63 26.42 26.96 27.58 27.37 27.91 
216 1.333 22.30 21.79 21.43 22.40 21.89 21.53 
217 1.357 26.87 27.48 28.30 27.10 27.71 28.52 
218 1.349 6.37 6.58 6.76 7.41 7.62 7.80 
219 1.297 36.87 39.48 42.10 38.74 41.35 43.97 
220 1.401 19.65 20.74 21.93 20.21 21.30 22.49 
221 1.418 19.17 20.07 21.59 18.53 19.43 20.95 
222 1.412 21.19 19.72 19.47 19.47 18.00 17.75 
223 1.325 30.11 29.66 29.49 29.79 29.34 29.16 
224 1.343 32.89 33.12 33.59 34.71 34.94 35.41 
225 1.402 22.92 21.05 19.84 22.99 21.12 19.90 
226 1.401 28.10 28.15 28.99 29.01 29.06 29.89 
227 1.413 12.01 14.10 16.60 10.95 13.05 15.55 
228 1.306 23.47 24.72 26.38 24.11 25.36 27.03 
229 1.348 23.66 22.93 22.94 22.02 21.29 21.29 
230 1.217 43.04 44.99 46.66 48.38 50.33 51.99 
231 1.345 32.82 31.67 31.23 35.76 34.60 34.16 
232 1.378 15.31 15.86 16.88 18.58 19.13 20.15 
233 1.388 4.58 4.50 5.23 5.73 5.64 6.38 
234 1.361 25.20 26.99 28.36 27.90 29.68 31.05 
235 1.384 40.22 40.73 41.56 42.81 43.32 44.15 
236 1.360 14.22 15.19 16.21 14.68 15.66 16.68 
237 1.328 24.69 24.62 24.99 25.55 25.47 25.85 
238 1.407 20.10 19.96 20.33 20.23 20.09 20.46 
239 1.276 28.46 28.72 28.47 30.35 30.61 30.36 
240 1.350 37.70 37.43 37.65 39.08 38.81 39.03 
241 1.334 27.51 25.81 24.42 30.77 29.08 27.68 
242 1.415 14.37 14.08 13.98 13.79 13.51 13.41 
243 1.268 25.52 25.50 26.05 29.00 28.98 29.54 
244 1.336 25.39 25.07 25.69 22.55 22.23 22.86 
245 1.377 19.81 22.19 24.55 19.36 21.74 24.10 
246 1.354 32.24 34.15 35.36 34.58 36.49 37.70 
247 1.384 33.93 32.88 31.91 34.62 33.57 32.60 
248 1.339 19.36 18.65 18.41 21.00 20.29 20.05 
249 1.278 29.50 30.91 32.18 35.03 36.45 37.71 
250 1.311 27.64 30.00 32.63 28.68 31.04 33.67 
251 1.455 37.69 39.27 41.26 35.33 36.91 38.90 
252 1.407 7.87 9.41 11.96 6.90 8.45 10.99 
253 1.379 22.87 24.15 25.78 24.44 25.72 27.34 
254 1.344 49.29 48.34 47.45 49.58 48.64 47.75 
255 1.289 45.01 45.56 47.03 47.44 47.98 49.46 
256 1.329 23.48 24.41 25.51 26.23 27.15 28.25 
257 1.185 32.71 33.82 34.93 37.16 38.26 39.37 
258 1.335 23.65 23.55 23.64 26.01 25.92 26.00 
259 1.394 14.91 14.72 15.38 14.66 14.47 15.13 
260 1.326 24.84 25.89 27.18 26.10 27.14 28.43 
261 1.381 12.74 13.68 15.28 12.60 13.55 15.15 
262 1.408 33.41 32.69 32.84 31.80 31.09 31.24 
263 1.339 28.06 27.54 27.85 28.55 28.02 28.34 
264 1.341 17.90 19.36 21.22 19.99 21.46 23.31 
265 1.328 18.68 18.03 17.78 21.34 20.70 20.44 
266 1.406 40.68 40.01 40.00 39.51 38.84 38.82 
267 1.326 22.32 21.77 21.65 24.74 24.19 24.07 
268 1.331 18.41 17.63 17.48 20.78 20.00 19.85 
269 1.291 38.24 38.19 38.50 39.44 39.39 39.70 
270 1.367 32.71 32.20 31.99 32.79 32.28 32.07 
271 1.392 25.17 25.64 26.81 23.83 24.30 25.46 
272 1.315 20.77 22.93 24.76 23.99 26.15 27.97 
273 1.305 36.61 36.98 37.56 38.40 38.77 39.35 
274 1.379 18.28 17.76 18.42 18.35 17.83 18.49 
275 1.342 26.24 27.89 29.06 30.11 31.75 32.93 
276 1.348 25.05 25.03 25.08 27.91 27.89 27.94 
277 1.320 35.29 38.50 41.26 38.60 41.81 44.57 
278 1.408 16.04 15.80 16.68 14.71 14.47 15.35 
279 1.350 20.45 22.53 24.63 20.20 22.28 24.38 
280 1.351 37.07 35.96 35.44 36.64 35.53 35.01 
281 1.365 15.71 15.69 16.02 16.07 16.06 16.38 
282 1.340 31.81 31.88 32.16 31.45 31.52 31.80 
283 1.366 24.46 23.58 22.74 24.96 24.08 23.24 
284 1.245 35.87 37.49 38.54 38.60 40.22 41.27 
285 1.334 36.20 35.82 35.93 37.29 36.92 37.03 
286 1.387 31.10 30.14 29.89 31.21 30.25 30.00 
287 1.313 43.53 45.71 47.47 46.42 48.60 50.35 
288 1.406 20.22 21.81 23.83 18.30 19.89 21.91 
289 1.379 41.53 43.57 46.10 41.01 43.05 45.57 
290 1.449 12.89 13.56 14.83 10.84 11.51 12.78 
291 1.361 15.97 16.21 16.96 17.24 17.47 18.22 
292 1.433 20.71 21.37 22.23 20.97 21.63 22.49 
293 1.335 18.51 19.49 20.59 19.77 20.75 21.85 
294 1.336 29.27 29.29 29.31 28.51 28.53 28.55 
295 1.440 9.01 7.13 6.59 7.63 5.76 5.22 
296 1.274 34.34 34.38 34.71 37.20 37.24 37.57 
297 1.323 13.46 13.01 13.10 16.16 15.71 15.80 
298 1.436 25.28 26.54 28.09 24.80 26.06 27.60 
299 1.422 27.75 26.19 25.35 26.02 24.47 23.62 
300 1.414 54.02 54.38 55.05 55.98 56.34 57.01 
301 1.297 27.94 29.70 30.97 32.06 33.82 35.09 
302 1.366 13.06 12.68 12.77 14.16 13.78 13.86 
303 1.358 15.75 17.56 19.33 15.08 16.88 18.65 
304 1.332 17.56 19.03 20.59 18.14 19.60 21.17 
305 1.429 19.12 19.49 20.23 18.38 18.74 19.49 
306 1.430 18.18 18.02 18.52 17.64 17.47 17.98 
307 1.244 60.31 63.99 66.35 63.54 67.21 69.57 
308 1.406 33.01 33.41 33.88 33.46 33.87 34.33 
309 1.335 34.33 34.57 35.27 35.96 36.20 36.90 
310 1.337 41.47 44.11 46.81 44.83 47.47 50.16 
311 1.404 13.79 15.21 16.81 12.80 14.22 15.82 
312 1.298 50.55 51.66 53.31 51.94 53.05 54.70 
313 1.375 29.45 28.41 27.37 30.29 29.26 28.22 
314 1.353 12.36 11.84 12.14 12.53 12.01 12.31 
315 1.346 33.78 33.27 33.56 35.57 35.06 35.35 
316 1.374 25.21 26.02 27.18 24.94 25.76 26.92 
317 1.289 21.43 21.21 21.29 22.01 21.79 21.88 
318 1.327 13.58 14.09 14.81 15.63 16.15 16.87 
319 1.433 14.38 13.09 13.00 13.54 12.25 12.16 
320 1.352 26.64 30.36 33.70 30.25 33.97 37.31 
321 1.372 22.46 21.57 20.88 21.36 20.47 19.79 
322 1.398 23.86 23.66 23.92 22.80 22.60 22.87 
323 1.277 36.97 37.14 36.92 42.66 42.84 42.61 
324 1.356 28.23 28.58 29.46 29.31 29.67 30.54 
325 1.416 25.87 27.12 28.93 25.08 26.33 28.14 
326 1.375 20.97 19.73 19.44 20.41 19.17 18.88 
327 1.383 30.22 32.98 35.71 31.64 34.40 37.13 
328 1.356 26.29 27.40 29.01 27.29 28.39 30.01 
329 1.372 13.57 12.83 12.91 15.10 14.35 14.44 
330 1.254 25.72 25.55 25.29 28.17 28.00 27.75 
331 1.309 34.00 35.54 36.66 38.74 40.28 41.40 
332 1.252 25.51 26.11 26.33 29.73 30.34 30.55 
333 1.342 14.62 16.20 17.79 15.42 17.00 18.59 
334 1.270 44.75 45.78 46.45 47.13 48.15 48.83 
335 1.334 36.41 38.74 40.77 40.30 42.64 44.67 
336 1.394 29.24 27.93 27.48 27.85 26.55 26.10 
337 1.242 43.18 44.71 46.33 47.17 48.70 50.31 
338 1.395 29.70 29.74 30.49 30.06 30.10 30.85 
339 1.380 4.17 3.41 3.35 5.65 4.89 4.83 
340 1.292 23.51 24.57 25.64 26.66 27.71 28.79 
341 1.359 36.14 38.25 39.57 36.61 38.72 40.03 
342 1.392 31.07 28.52 26.23 30.93 28.38 26.09 
343 1.374 19.93 20.30 20.82 21.86 22.23 22.75 
344 1.428 18.57 19.12 20.35 16.95 17.50 18.73 
345 1.331 54.45 56.14 57.10 55.62 57.31 58.27 
346 1.347 15.78 16.45 17.70 17.45 18.12 19.37 
347 1.354 12.03 11.91 12.29 12.78 12.66 13.05 
348 1.343 40.07 41.09 42.31 44.69 45.72 46.94 
349 1.328 30.86 33.07 34.74 33.29 35.49 37.16 
350 1.227 38.70 38.06 37.18 41.04 40.41 39.52 
351 1.355 26.00 24.87 24.50 24.47 23.34 22.97 
352 1.313 22.82 24.65 26.09 24.93 26.76 28.20 
353 1.359 27.99 28.82 29.89 30.71 31.53 32.61 
354 1.417 17.66 16.96 17.09 16.27 15.57 15.70 
355 1.309 19.80 19.95 20.31 20.57 20.72 21.08 
356 1.315 35.89 35.93 36.03 38.84 38.88 38.98 
357 1.380 34.92 37.81 41.10 34.33 37.22 40.51 
358 1.380 17.82 17.81 18.84 16.53 16.52 17.55 
359 1.295 31.96 32.63 33.26 35.04 35.71 36.35 
360 1.310 36.02 38.51 40.69 39.61 42.10 44.28 
361 1.321 13.09 12.82 12.61 15.70 15.44 15.22 
362 1.272 21.65 21.45 21.30 25.28 25.08 24.93 
363 1.323 15.33 16.89 18.61 17.63 19.19 20.92 
364 1.295 36.54 37.22 38.26 40.01 40.68 41.73 
365 1.308 35.58 35.04 35.36 37.13 36.59 36.91 
366 1.363 25.22 27.23 29.62 25.77 27.79 30.17 
367 1.337 24.57 25.36 26.63 27.16 27.94 29.21 
368 1.354 20.08 21.03 22.19 21.67 22.61 23.78 
369 1.345 38.24 38.67 39.01 40.31 40.75 41.09 
370 1.449 25.55 22.99 21.00 23.32 20.76 18.77 
371 1.426 31.68 30.81 30.09 31.05 30.18 29.46 
372 1.366 15.42 15.79 16.58 16.72 17.08 17.87 
373 1.278 45.42 46.90 48.41 48.76 50.24 51.76 
374 1.326 36.27 38.14 40.41 37.72 39.59 41.86 
375 1.408 18.30 19.13 19.84 17.08 17.91 18.62 
376 1.362 36.74 35.85 35.24 36.71 35.82 35.21 
377 1.414 21.21 19.67 19.35 19.37 17.84 17.51 
378 1.355 15.68 15.93 16.61 16.93 17.17 17.86 
379 1.297 15.83 16.04 15.56 18.37 18.59 18.10 
380 1.365 29.64 33.00 36.23 33.24 36.60 39.83 
381 1.344 33.00 35.80 38.32 36.38 39.18 41.69 
382 1.392 23.95 22.77 22.57 23.22 22.03 21.83 
383 1.323 26.40 26.80 27.26 28.04 28.45 28.90 
384 1.364 16.35 16.13 16.86 17.16 16.93 17.66 
385 1.327 32.19 32.95 33.76 34.24 35.00 35.81 
386 1.328 15.62 17.00 18.36 15.55 16.93 18.29 
387 1.347 6.34 6.56 6.75 7.46 7.68 7.87 
388 1.340 11.79 12.12 12.15 14.31 14.63 14.66 
389 1.382 35.36 39.21 43.20 36.07 39.92 43.91 
390 1.304 46.05 49.37 52.07 50.16 53.48 56.18 
391 1.334 40.38 42.86 44.91 45.66 48.14 50.19 
392 1.332 24.98 24.60 24.52 26.58 26.20 26.12 
393 1.257 52.84 53.52 54.17 54.22 54.89 55.54 
394 1.312 31.16 30.25 29.35 31.18 30.27 29.37 
395 1.193 38.59 38.53 38.35 40.73 40.67 40.49 
396 1.377 4.15 3.54 3.64 5.73 5.12 5.22 
397 1.411 20.30 20.71 21.21 19.16 19.58 20.08 
398 1.348 30.13 30.92 31.88 30.48 31.26 32.23 
399 1.297 19.71 19.90 19.35 22.66 22.85 22.30 
400 1.426 32.29 32.70 33.99 29.88 30.28 31.58 
401 1.349 42.79 41.85 41.28 43.95 43.02 42.45 
402 1.330 30.08 31.97 34.21 34.66 36.56 38.80 
403 1.243 39.30 39.32 39.32 41.24 41.27 41.26 
404 1.324 21.89 21.93 22.57 24.47 24.51 25.15 
405 1.341 30.14 32.35 34.76 34.77 36.97 39.38 
406 1.380 36.53 38.32 40.13 40.15 41.95 43.75 
407 1.355 37.91 37.75 37.84 37.92 37.77 37.86 
408 1.281 43.04 44.04 45.55 46.73 47.74 49.24 
409 1.313 31.91 33.52 34.67 36.26 37.87 39.02 
410 1.348 17.08 18.15 19.45 19.91 20.98 22.28 
411 1.359 37.50 38.82 41.13 37.66 38.98 41.30 
412 1.324 29.65 30.18 30.47 31.67 32.21 32.49 
413 1.259 53.70 55.24 55.94 54.80 56.34 57.04 
414 1.303 43.88 43.91 44.16 45.10 45.13 45.38 
415 1.393 11.22 10.55 10.79 11.26 10.60 10.83 
416 1.347 28.11 28.06 28.48 29.46 29.41 29.83 
417 1.263 23.00 23.05 22.75 25.88 25.93 25.63 
418 1.301 33.39 36.29 38.28 37.38 40.28 42.27 
419 1.321 35.03 34.70 35.16 35.08 34.75 35.21 
420 1.269 56.71 57.82 58.52 60.23 61.35 62.04 
421 1.386 18.02 19.21 20.67 17.42 18.61 20.07 
422 1.272 38.42 38.75 38.70 43.59 43.93 43.88 
423 1.245 32.24 32.85 33.57 33.97 34.58 35.30 
424 1.406 11.32 11.66 12.85 11.06 11.40 12.59 
425 1.322 13.48 12.94 12.95 16.18 15.65 15.65 
426 1.394 11.23 10.50 10.68 11.22 10.49 10.66 
427 1.328 20.12 20.42 20.84 22.26 22.57 22.98 
428 1.351 20.66 22.72 24.78 24.93 26.99 29.05 
429 1.327 34.43 36.35 38.45 37.25 39.17 41.27 
430 1.350 47.03 47.67 48.30 46.52 47.17 47.79 
431 1.349 18.88 19.56 20.25 20.58 21.26 21.95 
432 1.370 28.73 28.57 28.89 31.39 31.22 31.54 
433 1.360 43.29 42.73 42.50 41.48 40.92 40.68 
434 1.294 46.68 48.53 50.41 49.48 51.33 53.21 
435 1.378 33.17 37.58 42.20 35.18 39.59 44.21 
436 1.383 35.46 33.39 31.76 35.33 33.27 31.63 
437 1.380 40.23 41.50 43.44 40.66 41.92 43.87 
438 1.340 23.55 22.25 21.67 25.24 23.94 23.36 
439 1.331 39.42 41.06 41.67 41.70 43.34 43.95 
440 1.395 29.69 29.77 30.53 30.05 30.13 30.89 
441 1.409 18.23 19.60 20.78 17.13 18.49 19.67 
442 1.390 17.96 17.61 18.06 18.30 17.95 18.40 
443 1.293 36.54 37.61 38.70 39.45 40.53 41.61 
444 1.398 55.20 55.55 55.92 57.09 57.44 57.81 
445 1.283 23.36 25.12 26.53 26.00 27.76 29.17 
446 1.336 36.26 36.41 37.22 37.22 37.37 38.18 
447 1.309 28.14 28.61 29.17 30.62 31.08 31.65 
448 1.340 16.77 17.78 19.24 19.12 20.13 21.59 
449 1.414 13.03 15.33 16.98 12.50 14.80 16.45 
450 1.337 10.78 11.97 12.89 12.66 13.85 14.77 
451 1.223 37.45 37.81 38.12 42.38 42.74 43.05 
452 1.372 0.00 0.00 0.00 0.00 0.00 0.00 
453 1.342 24.87 25.63 26.64 26.11 26.88 27.89 
454 1.389 15.81 16.14 17.08 14.94 15.27 16.21 
455 1.350 14.52 15.61 16.96 16.51 17.60 18.95 
456 1.372 13.54 12.75 12.80 15.01 14.22 14.27 
457 1.366 44.82 46.47 48.44 45.39 47.05 49.02 
458 1.348 33.70 35.02 36.24 35.33 36.65 37.86 
459 1.305 17.40 18.41 18.88 20.26 21.26 21.74 
460 1.366 35.90 36.51 37.84 34.81 35.41 36.75 
461 1.367 17.09 18.89 20.77 17.00 18.80 20.68 
462 1.335 20.66 20.98 21.62 21.79 22.11 22.74 
463 1.465 17.26 16.71 16.22 12.94 12.39 11.91 
464 1.391 17.91 18.09 19.31 19.63 19.81 21.04 
465 1.329 42.52 44.89 47.21 46.88 49.24 51.56 
466 1.295 33.63 36.20 38.78 37.68 40.25 42.83 
467 1.371 34.03 33.21 33.19 33.81 32.99 32.97 
468 1.394 22.90 24.75 27.00 24.40 26.25 28.49 
469 1.373 20.50 21.39 22.84 20.27 21.15 22.61 
470 1.364 9.94 10.61 11.70 11.30 11.97 13.06 
471 1.341 14.59 16.25 17.92 15.42 17.08 18.75 
472 1.367 28.42 28.47 28.91 27.94 27.98 28.42 
473 1.393 41.72 41.87 42.47 39.00 39.15 39.74 
474 1.321 40.82 43.21 45.17 46.46 48.85 50.81 
475 1.397 16.18 17.82 20.25 18.00 19.65 22.07 
476 1.283 31.03 32.28 33.67 35.46 36.70 38.10 
477 1.434 19.25 21.70 25.16 19.82 22.27 25.74 
478 1.428 20.23 21.06 22.63 19.47 20.30 21.88 
479 1.293 48.17 48.20 48.63 50.52 50.56 50.98 
480 1.394 20.12 18.87 18.27 20.05 18.80 18.20 
481 1.287 44.64 47.70 50.67 49.76 52.82 55.79 
482 1.324 23.92 24.61 25.39 26.31 27.00 27.77 
483 1.348 23.17 21.73 20.02 22.28 20.84 19.13 
484 1.325 47.15 47.24 48.11 48.34 48.43 49.30 
485 1.349 33.91 34.34 34.96 37.27 37.70 38.32 
486 1.335 29.33 28.37 28.42 29.87 28.91 28.96 
487 1.344 41.11 40.72 41.23 42.73 42.33 42.85 
488 1.395 35.52 35.08 35.04 35.21 34.76 34.73 
489 1.262 43.17 46.32 48.22 48.52 51.66 53.57 
490 1.355 35.51 35.55 36.18 37.14 37.18 37.81 
491 1.392 10.47 10.18 10.89 10.44 10.14 10.86 
492 1.305 40.57 43.10 45.53 43.84 46.37 48.80 
493 1.418 27.87 27.95 28.34 25.78 25.86 26.26 
494 1.354 30.65 29.82 30.14 31.76 30.94 31.25 
495 1.396 26.82 27.27 28.42 27.73 28.18 29.33 
496 1.336 28.35 29.88 30.88 30.36 31.88 32.88 
497 1.364 29.04 30.99 32.57 30.59 32.55 34.13 
498 1.341 20.38 21.32 21.47 22.23 23.17 23.32 
499 1.347 42.19 44.39 46.60 47.49 49.69 51.89 
500 1.337 10.74 11.99 12.96 12.64 13.89 14.86 

#XXXI including Fvib
#Number Density GGA/light 25X/light 50X/light GGA/tight 25X/tight 50X/tight
 1 1.521 1.38 2.38 3.71 0.53 0.80 2.12 
11 1.513 1.38 1.05 0.94 1.84 0.76 0.66
17 1.511 0.24 0.00 0.00 0.98 0.00 0.00
20 1.494 0.89 2.08 3.36 1.44 1.89 3.17
23 1.509 3.91 4.58 5.55 4.49 4.41 5.39
25 1.461 0.00 0.40 0.73 0.69 0.36 0.68
28 1.508 1.89 2.94 4.23 1.99 2.30 3.59
30 1.511 4.49 5.07 5.95 5.00 4.84 5.72
32 1.513 1.94 1.70 1.76 2.22 1.24 1.30
34 1.512 1.22 0.80 0.62 1.67 0.50 0.32
57 1.516 3.24 3.10 3.40 3.02 2.13 2.44
63 1.512 3.63 3.88 4.43 3.82 3.33 3.88
70 1.512 4.28 4.56 5.14 4.44 3.99 4.56
71 1.511 0.63 0.41 0.45 1.38 0.42 0.46
73 1.506 1.55 1.46 1.66 1.98 1.15 1.35
98 1.525 0.40 1.22 2.44 0.00 0.09 1.30

#XXXII including Fvib
#Number Density GGA/light 25X/light 50X/light GGA/tight 25X/tight 50X/tight
  7 1.427  3.33  1.01  0.82 2.43  1.04  0.89
  9 1.410  0.00  2.88  7.07 0.58  4.38  8.62
 57 1.403  6.20  5.80  7.04 5.52  6.05  7.33
 82 1.421  4.88  3.03  2.97 4.52  3.59  3.59
114 1.446  7.37  9.12 12.34 3.35  6.02  9.29
117 1.436  7.14  4.91  4.72 6.26  4.96  4.82
130 1.403  5.78  6.04  8.51 4.98  6.17  8.69
140 1.463 10.22  9.69 11.21 4.10  4.49  6.06
165 1.405  4.84  5.84  8.17 2.64  4.57  6.95
193 1.436  6.41  3.05  1.74 5.00  2.56  1.30
199 1.430  4.91  2.35  2.20 3.88  2.25  2.15
232 1.420  4.62  6.10  9.04 2.64  5.04  8.03
236 1.429  7.69 10.38 14.60 4.36  7.98 12.25
250 1.445  5.59  3.94  4.43 4.12  3.39  3.93
270 1.408  0.92  0.00  0.94 0.00  0.00  0.99
299 1.441  5.29  2.01  0.97 3.66  1.31  0.32
317 1.384  5.85  6.37  8.48 4.37  5.81  7.97
320 1.412  5.39  5.45  7.54 4.51  5.49  7.63
331 1.429  7.24  8.04  9.99 3.28  5.00  7.00
334 1.428  8.51 10.56 14.03 6.92  9.89 13.41
342 1.397  3.94  7.28 11.47 6.43 10.69 14.93
388 1.441  7.75  6.22  6.36 4.65  4.04  4.23
423 1.431  4.56  4.47  5.97 0.22  1.05  2.60
448 1.419 10.77  9.23  9.45 6.95  6.33  6.61
478 1.403  6.29  5.95  7.24 5.70  6.28  7.63
500 1.437  2.47  0.31  0.00 1.50  0.26  0.00
